# Supplementary material for: The hidden life of Xylella: mining the NCBI Sequence Read Archive reveals potential new species, host plants, and infected areas for this elusive bacterial plant pathogen
Source: Appl Environ Microbiol. 2025 Sep 19;91(10):e00913-25. doi: 10.1128/aem.00913-25 (PMC12542735; doi:10.1128/aem.00913-25)
Supplement: Table S1 — List of datasets in which the SRA Taxonomic Analysis Tool assigned more than 1,000 reads to X. fastidiosa. [file aem.00913-25-s0003.xlsx]

## Sheet: runsWithXylRRnaSpecificKmers
Supplementary Table S1. List of datasets in which the SRA Taxonomic Analysis Tool assigned more than 1,000 reads to X. fastidiosa. Run metadata, i.e. project type, target species, BioProject title and description are provided. The dataset was split into two sheets, one containing the datasets in which Xylella-specific rRNA k-mers could be detected and the other containing the datasets without Xyl…
Run	Nb spots	Counts NCBI	Type	Species	Title	Description
SRR11638836	89652217	88870664	WGS	Xylella fastidiosa subsp. multiplex	Complete genome sequences of three Xylella fastidiosa subsp. multiplex strains isolated from California olive trees	Xylella fastidiosa is a xylem-limited plant pathogen that causes disease on numerous agricultural and ornamental hosts, in addition to colonizing hosts asymptomatically. X. fastidiosa subsp. multiplex has been detected in olive (Olea europaea) trees grown in California as well as in Europe. Strains of X. fastidiosa subsp. multiplex isolated from California olive trees are not known to cause disea…
SRR11638835	88831231	88349685	WGS	Xylella fastidiosa subsp. multiplex	Complete genome sequences of three Xylella fastidiosa subsp. multiplex strains isolated from California olive trees	Xylella fastidiosa is a xylem-limited plant pathogen that causes disease on numerous agricultural and ornamental hosts, in addition to colonizing hosts asymptomatically. X. fastidiosa subsp. multiplex has been detected in olive (Olea europaea) trees grown in California as well as in Europe. Strains of X. fastidiosa subsp. multiplex isolated from California olive trees are not known to cause disea…
SRR11638831	82221882	81479678	WGS	Xylella fastidiosa subsp. multiplex	Complete genome sequences of three Xylella fastidiosa subsp. multiplex strains isolated from California olive trees	Xylella fastidiosa is a xylem-limited plant pathogen that causes disease on numerous agricultural and ornamental hosts, in addition to colonizing hosts asymptomatically. X. fastidiosa subsp. multiplex has been detected in olive (Olea europaea) trees grown in California as well as in Europe. Strains of X. fastidiosa subsp. multiplex isolated from California olive trees are not known to cause disea…
SRR14917430	77639847	76975788	WGS	Xylella fastidiosa subsp. multiplex	Improving genome resources for Xylella fastidiosa strains AlmaEM3 and BB08-1	The purpose of this study was to improve the genome assembly quality of two blueberry-infecting Xylella fastidiosa subsp. multiplex strains, AlmaEM3 and BB08-1, by using a combination of long and short read technologies.
SRR21131511	71319138	70736360	WGS	Xylella fastidiosa subsp. fastidiosa	Xylella fastidiosa strains from California and Georgia	Xylella fastidiosa strains belonging to subspecies fastidiosa, morus, and multiplex isolated from a variety of hosts in California and Georgia from 2006 to 2017.
SRR21131475	71358525	70569475	WGS	Xylella fastidiosa subsp. fastidiosa	Xylella fastidiosa strains from California and Georgia	Xylella fastidiosa strains belonging to subspecies fastidiosa, morus, and multiplex isolated from a variety of hosts in California and Georgia from 2006 to 2017.
SRR23999180	67349420	66400445	WGS	Xylella fastidiosa subsp. multiplex	Xylella fastidiosa strain Dixon sequencing	Genome assembly and sequencing reads for Xylella fastidiosa strain Dixon.
SRR21131509	63784703	63117318	WGS	Xylella fastidiosa subsp. fastidiosa	Xylella fastidiosa strains from California and Georgia	Xylella fastidiosa strains belonging to subspecies fastidiosa, morus, and multiplex isolated from a variety of hosts in California and Georgia from 2006 to 2017.
SRR21131515	61741635	61225211	WGS	Xylella fastidiosa subsp. fastidiosa	Xylella fastidiosa strains from California and Georgia	Xylella fastidiosa strains belonging to subspecies fastidiosa, morus, and multiplex isolated from a variety of hosts in California and Georgia from 2006 to 2017.
SRR21131506	56941692	56409424	WGS	Xylella fastidiosa subsp. fastidiosa	Xylella fastidiosa strains from California and Georgia	Xylella fastidiosa strains belonging to subspecies fastidiosa, morus, and multiplex isolated from a variety of hosts in California and Georgia from 2006 to 2017.
SRR21131504	52198442	51385456	WGS	Xylella fastidiosa subsp. multiplex	Xylella fastidiosa strains from California and Georgia	Xylella fastidiosa strains belonging to subspecies fastidiosa, morus, and multiplex isolated from a variety of hosts in California and Georgia from 2006 to 2017.
SRR18366071	35798818	35555590	WGS	Xylella fastidiosa subsp. fastidiosa	Xylella fastidiosa outbreak in Israel: population genetics, host range and spatial distribution analysis	Population genetics and origin of X. fastidiosa outbreak in Israel
SRR21131524	35225016	34881326	WGS	Xylella fastidiosa subsp. morus	Xylella fastidiosa strains from California and Georgia	Xylella fastidiosa strains belonging to subspecies fastidiosa, morus, and multiplex isolated from a variety of hosts in California and Georgia from 2006 to 2017.
SRR18366073	32707065	32399695	WGS	Xylella fastidiosa subsp. fastidiosa	Xylella fastidiosa outbreak in Israel: population genetics, host range and spatial distribution analysis	Population genetics and origin of X. fastidiosa outbreak in Israel
SRR18366072	32656702	32349729	WGS	Xylella fastidiosa subsp. fastidiosa	Xylella fastidiosa outbreak in Israel: population genetics, host range and spatial distribution analysis	Population genetics and origin of X. fastidiosa outbreak in Israel
SRR8546974	32571110	32095823	WGA	Xylella fastidiosa	Peak-to-trough coverage ratio (PTR) in Xylella fastidiosa subsp. fastidiosa	Assessment of peak-to-trough coverage ratio (PTR) on Xylella fastidiosa subsp. fastidiosa samples using NGS and qPCR.
SRR18366070	32137933	31913566	WGS	Xylella fastidiosa subsp. fastidiosa	Xylella fastidiosa outbreak in Israel: population genetics, host range and spatial distribution analysis	Population genetics and origin of X. fastidiosa outbreak in Israel
SRR18366075	30617106	30368684	WGS	Xylella fastidiosa subsp. fastidiosa	Xylella fastidiosa outbreak in Israel: population genetics, host range and spatial distribution analysis	Population genetics and origin of X. fastidiosa outbreak in Israel
SRR8546979	30334959	29818640	WGA	Xylella fastidiosa	Peak-to-trough coverage ratio (PTR) in Xylella fastidiosa subsp. fastidiosa	Assessment of peak-to-trough coverage ratio (PTR) on Xylella fastidiosa subsp. fastidiosa samples using NGS and qPCR.
SRR21131500	29679543	29454983	WGS	Xylella fastidiosa subsp. multiplex	Xylella fastidiosa strains from California and Georgia	Xylella fastidiosa strains belonging to subspecies fastidiosa, morus, and multiplex isolated from a variety of hosts in California and Georgia from 2006 to 2017.
SRR8546976	29717454	29183914	WGA	Xylella fastidiosa	Peak-to-trough coverage ratio (PTR) in Xylella fastidiosa subsp. fastidiosa	Assessment of peak-to-trough coverage ratio (PTR) on Xylella fastidiosa subsp. fastidiosa samples using NGS and qPCR.
SRR8546973	29245976	28777237	WGA	Xylella fastidiosa	Peak-to-trough coverage ratio (PTR) in Xylella fastidiosa subsp. fastidiosa	Assessment of peak-to-trough coverage ratio (PTR) on Xylella fastidiosa subsp. fastidiosa samples using NGS and qPCR.
SRR18366069	27989123	27755540	WGS	Xylella fastidiosa subsp. fastidiosa	Xylella fastidiosa outbreak in Israel: population genetics, host range and spatial distribution analysis	Population genetics and origin of X. fastidiosa outbreak in Israel
SRR8546970	27530643	27093991	WGA	Xylella fastidiosa	Peak-to-trough coverage ratio (PTR) in Xylella fastidiosa subsp. fastidiosa	Assessment of peak-to-trough coverage ratio (PTR) on Xylella fastidiosa subsp. fastidiosa samples using NGS and qPCR.
SRR8546971	27262308	26843146	WGA	Xylella fastidiosa	Peak-to-trough coverage ratio (PTR) in Xylella fastidiosa subsp. fastidiosa	Assessment of peak-to-trough coverage ratio (PTR) on Xylella fastidiosa subsp. fastidiosa samples using NGS and qPCR.
SRR8546972	27052796	26585319	WGA	Xylella fastidiosa	Peak-to-trough coverage ratio (PTR) in Xylella fastidiosa subsp. fastidiosa	Assessment of peak-to-trough coverage ratio (PTR) on Xylella fastidiosa subsp. fastidiosa samples using NGS and qPCR.
SRR8546978	26187856	25779885	WGA	Xylella fastidiosa	Peak-to-trough coverage ratio (PTR) in Xylella fastidiosa subsp. fastidiosa	Assessment of peak-to-trough coverage ratio (PTR) on Xylella fastidiosa subsp. fastidiosa samples using NGS and qPCR.
SRR8546977	26092031	25640387	WGA	Xylella fastidiosa	Peak-to-trough coverage ratio (PTR) in Xylella fastidiosa subsp. fastidiosa	Assessment of peak-to-trough coverage ratio (PTR) on Xylella fastidiosa subsp. fastidiosa samples using NGS and qPCR.
SRR8546975	25413290	25007319	WGA	Xylella fastidiosa	Peak-to-trough coverage ratio (PTR) in Xylella fastidiosa subsp. fastidiosa	Assessment of peak-to-trough coverage ratio (PTR) on Xylella fastidiosa subsp. fastidiosa samples using NGS and qPCR.
SRR8546981	24202592	23743386	WGA	Xylella fastidiosa	Peak-to-trough coverage ratio (PTR) in Xylella fastidiosa subsp. fastidiosa	Assessment of peak-to-trough coverage ratio (PTR) on Xylella fastidiosa subsp. fastidiosa samples using NGS and qPCR.
SRR18366074	23776813	23595809	WGS	Xylella fastidiosa subsp. fastidiosa	Xylella fastidiosa outbreak in Israel: population genetics, host range and spatial distribution analysis	Population genetics and origin of X. fastidiosa outbreak in Israel
SRR8546980	23777800	23413721	WGA	Xylella fastidiosa	Peak-to-trough coverage ratio (PTR) in Xylella fastidiosa subsp. fastidiosa	Assessment of peak-to-trough coverage ratio (PTR) on Xylella fastidiosa subsp. fastidiosa samples using NGS and qPCR.
SRR8501431	20038038	18845901	WGS	Xylella fastidiosa	Xylella fastidiosa strain:CFBP8073 Genome sequencing and assembly	Xylella fastidiosa is a xylem-limited phytopathogenic bacterium endemic to the Americas, but that recently emerged in Asia and Europe. Albeit it is a quarantine organism for the European Union, importation of plant material from contaminated areas and latent infection in asymptomatic plants rendered its introduction inevitable. In 2012, four coffee plants (Coffea arabica and C. canephora) with le…
SRR8501430	17551806	16336868	WGS	Xylella fastidiosa subsp. pauca	Xylella fastidiosa subsp. pauca strain:CFBP8072 Genome sequencing and assembly	Xylella fastidiosa is a xylem-limited phytopathogenic bacterium endemic to the Americas, but that recently emerged in Asia and Europe. Albeit it is a quarantine organism for the European Union, importation of plant material from contaminated areas and latent infection in asymptomatic plants rendered its introduction inevitable. In 2012, four coffee plants (Coffea arabica and C. canephora) with le…
SRR10418557	24343145	14374125	RNA-Seq	Xylella fastidiosa subsp. fastidiosa	Xylella fastidiosa subsp. fastidiosa strain:Temecula1 Transcriptome or Gene expression	Comparison of transcriptomes of Xylella fastidiosa 'Temecula1' cultured in a microfluidic chamber with standard liquid media (PD2) versus the media supplemented with 2 mM calcium (2Ca).
SRR7774454	No nspots found	11709286	WGA	Xylella fastidiosa	Genomic diversity and recombination in Xylella fastidiosa	The project provides insights on the genetic diversity of the plant pathogen, Xylella fastidiosa on three continents, investigating variations in selection forces, gene differences and divergent time between the different subspecies
SRR7774449	11353169	11142673	WGA	Xylella fastidiosa	Genomic diversity and recombination in Xylella fastidiosa	The project provides insights on the genetic diversity of the plant pathogen, Xylella fastidiosa on three continents, investigating variations in selection forces, gene differences and divergent time between the different subspecies
SRR10246966	10594988	9935952	WGS	Xylella fastidiosa subsp. pauca	Impacts of local population history and ecology on the evolution of a globally dispersed pathogen (Brazil samples)	Xylella fastidiosa subsp. pauca samples obtained from Brazilian Coffee and Citrus.
SRR9329278	10054122	9490230	WGA	Xylella fastidiosa subsp. fastidiosa	Genome announcement for X. fastidiosa subsp. fastidiosa strains isolates from grapevines in Taiwan	The following study reports the de-novo assembled genome sequence of TDP3 and TDP4, two Xylella fastidiosa subsp. fastidiosa isolates infecting grapevines in Hou-li, Taiwan.
SRR14119098	10516767	9442762	RNA-Seq	Xylella fastidiosa	Global study of Xylella fastidiosa response to MqsR	Purpose: To identify the genetic mechanisms regulated by X. fastidiosa MqsRA, detecting changes in global gene expression in X. fastidiosa overexpressing MqsR toxin under control of its native promoter. In addition, cells treated with copper were also evaluated to assess changes in gene expression in response to this wide used pesticide.
SRR9329279	9914835	9434168	WGA	Xylella fastidiosa subsp. fastidiosa	Genome announcement for X. fastidiosa subsp. fastidiosa strains isolates from grapevines in Taiwan	The following study reports the de-novo assembled genome sequence of TDP3 and TDP4, two Xylella fastidiosa subsp. fastidiosa isolates infecting grapevines in Hou-li, Taiwan.
SRR10246965	10105398	9376909	WGS	Xylella fastidiosa subsp. pauca	Impacts of local population history and ecology on the evolution of a globally dispersed pathogen (Brazil samples)	Xylella fastidiosa subsp. pauca samples obtained from Brazilian Coffee and Citrus.
SRR10246964	9829628	9296724	WGS	Xylella fastidiosa subsp. pauca	Impacts of local population history and ecology on the evolution of a globally dispersed pathogen (Brazil samples)	Xylella fastidiosa subsp. pauca samples obtained from Brazilian Coffee and Citrus.
SRR7774452	9507749	9235219	WGA	Xylella fastidiosa	Genomic diversity and recombination in Xylella fastidiosa	The project provides insights on the genetic diversity of the plant pathogen, Xylella fastidiosa on three continents, investigating variations in selection forces, gene differences and divergent time between the different subspecies
SRR11592760	9193499	9156353	WGS	Xylella fastidiosa	Genome sequence of Xylella fastidiosa isolates from Mississippi	We report genome sequences of Xylella fastidiosa strains NOB1, OK3, and VB11, which were isolated from the diseased bunch and muscadine grapes grown the southern Mississippi. The project aims to compare the genomes of Mississippi isolates to their counterparts from other parts of the U.S. and the world.
SRR14119095	13665626	9140136	RNA-Seq	Xylella fastidiosa	Global study of Xylella fastidiosa response to MqsR	Purpose: To identify the genetic mechanisms regulated by X. fastidiosa MqsRA, detecting changes in global gene expression in X. fastidiosa overexpressing MqsR toxin under control of its native promoter. In addition, cells treated with copper were also evaluated to assess changes in gene expression in response to this wide used pesticide.
SRR14119103	13281504	8839833	RNA-Seq	Xylella fastidiosa	Global study of Xylella fastidiosa response to MqsR	Purpose: To identify the genetic mechanisms regulated by X. fastidiosa MqsRA, detecting changes in global gene expression in X. fastidiosa overexpressing MqsR toxin under control of its native promoter. In addition, cells treated with copper were also evaluated to assess changes in gene expression in response to this wide used pesticide.
SRR24958443	No nspots found	8131833	WGS	Xylella fastidiosa	Xylella fastidiosa isolates from ICMP collection New Zealand	Isolates of Xylella fastidiosa sourced from the International Collection of Micro-organisms from Plants, Manaaki Whenua, Landcare Research, Auckland, New Zealand were sequenced at Agriculture Victoria, AgriBio Melbourne. Illumina and Nanopore sequencing data were used for making complete genome assemblies with plasmids.
SRR24958444	No nspots found	8110224	WGS	Xylella fastidiosa	Xylella fastidiosa isolates from ICMP collection New Zealand	Isolates of Xylella fastidiosa sourced from the International Collection of Micro-organisms from Plants, Manaaki Whenua, Landcare Research, Auckland, New Zealand were sequenced at Agriculture Victoria, AgriBio Melbourne. Illumina and Nanopore sequencing data were used for making complete genome assemblies with plasmids.
SRR24958446	No nspots found	7871241	WGS	Xylella fastidiosa	Xylella fastidiosa isolates from ICMP collection New Zealand	Isolates of Xylella fastidiosa sourced from the International Collection of Micro-organisms from Plants, Manaaki Whenua, Landcare Research, Auckland, New Zealand were sequenced at Agriculture Victoria, AgriBio Melbourne. Illumina and Nanopore sequencing data were used for making complete genome assemblies with plasmids.
SRR24958447	7816992	7751394	WGS	Xylella fastidiosa	Xylella fastidiosa isolates from ICMP collection New Zealand	Isolates of Xylella fastidiosa sourced from the International Collection of Micro-organisms from Plants, Manaaki Whenua, Landcare Research, Auckland, New Zealand were sequenced at Agriculture Victoria, AgriBio Melbourne. Illumina and Nanopore sequencing data were used for making complete genome assemblies with plasmids.
SRR11592758	7627572	7596122	WGS	Xylella fastidiosa	Genome sequence of Xylella fastidiosa isolates from Mississippi	We report genome sequences of Xylella fastidiosa strains NOB1, OK3, and VB11, which were isolated from the diseased bunch and muscadine grapes grown the southern Mississippi. The project aims to compare the genomes of Mississippi isolates to their counterparts from other parts of the U.S. and the world.
SRR14119100	9238640	7266883	RNA-Seq	Xylella fastidiosa	Global study of Xylella fastidiosa response to MqsR	Purpose: To identify the genetic mechanisms regulated by X. fastidiosa MqsRA, detecting changes in global gene expression in X. fastidiosa overexpressing MqsR toxin under control of its native promoter. In addition, cells treated with copper were also evaluated to assess changes in gene expression in response to this wide used pesticide.
SRR14119101	8403788	7139025	RNA-Seq	Xylella fastidiosa	Global study of Xylella fastidiosa response to MqsR	Purpose: To identify the genetic mechanisms regulated by X. fastidiosa MqsRA, detecting changes in global gene expression in X. fastidiosa overexpressing MqsR toxin under control of its native promoter. In addition, cells treated with copper were also evaluated to assess changes in gene expression in response to this wide used pesticide.
SRR24958445	No nspots found	7044670	WGS	Xylella fastidiosa	Xylella fastidiosa isolates from ICMP collection New Zealand	Isolates of Xylella fastidiosa sourced from the International Collection of Micro-organisms from Plants, Manaaki Whenua, Landcare Research, Auckland, New Zealand were sequenced at Agriculture Victoria, AgriBio Melbourne. Illumina and Nanopore sequencing data were used for making complete genome assemblies with plasmids.
SRR2451861	9832198	6834485	RNA-Seq	Xylella fastidiosa subsp. fastidiosa	Xylella fastidiosa subsp. fastidiosa ''Temecula'' biofilm transcriptome	Comparison of Xylella fastidiosa ''Temecula'' biofilm transcriptome cultured in standard liquid media (PD2) versus media supplemented with 4 mM calcium (4Ca) at three 24 hr time points (T1, T2, T3).
SRR22096411	6875106	6660701	WGA	Xylella fastidiosa subsp. fastidiosa	Complete genome resources for seven strains of Xylella fastidiosa subsp. fastidiosa	Xylella fastidiosa is a bacterial plant pathogen disseminated across the Americas, while its presence is currently described in several European countries.This study provides the complete genome of seven strains isolated from Rhamnus alaternus (R2XF4358/18 and XYL461), Vitis vinifera (IVIA5770, CFBP8351, CFPB8083 and WM1-1), Coffea canephora (CFBP8073). All strains belong to X. fastidiosa subsp. …
SRR14119096	11125273	6592768	RNA-Seq	Xylella fastidiosa	Global study of Xylella fastidiosa response to MqsR	Purpose: To identify the genetic mechanisms regulated by X. fastidiosa MqsRA, detecting changes in global gene expression in X. fastidiosa overexpressing MqsR toxin under control of its native promoter. In addition, cells treated with copper were also evaluated to assess changes in gene expression in response to this wide used pesticide.
SRR14119104	14418452	6488118	RNA-Seq	Xylella fastidiosa	Global study of Xylella fastidiosa response to MqsR	Purpose: To identify the genetic mechanisms regulated by X. fastidiosa MqsRA, detecting changes in global gene expression in X. fastidiosa overexpressing MqsR toxin under control of its native promoter. In addition, cells treated with copper were also evaluated to assess changes in gene expression in response to this wide used pesticide.
SRR2514978	10866750	6073845	RNA-Seq	Xylella fastidiosa subsp. fastidiosa	Xylella fastidiosa subsp. fastidiosa ''Temecula'' biofilm transcriptome	Comparison of Xylella fastidiosa ''Temecula'' biofilm transcriptome cultured in standard liquid media (PD2) versus media supplemented with 4 mM calcium (4Ca) at three 24 hr time points (T1, T2, T3).
SRR2461463	8163062	5970096	RNA-Seq	Xylella fastidiosa subsp. fastidiosa	Xylella fastidiosa subsp. fastidiosa ''Temecula'' biofilm transcriptome	Comparison of Xylella fastidiosa ''Temecula'' biofilm transcriptome cultured in standard liquid media (PD2) versus media supplemented with 4 mM calcium (4Ca) at three 24 hr time points (T1, T2, T3).
SRR2514942	7326490	5907455	RNA-Seq	Xylella fastidiosa subsp. fastidiosa	Xylella fastidiosa subsp. fastidiosa ''Temecula'' biofilm transcriptome	Comparison of Xylella fastidiosa ''Temecula'' biofilm transcriptome cultured in standard liquid media (PD2) versus media supplemented with 4 mM calcium (4Ca) at three 24 hr time points (T1, T2, T3).
SRR14119097	9093723	5876976	RNA-Seq	Xylella fastidiosa	Global study of Xylella fastidiosa response to MqsR	Purpose: To identify the genetic mechanisms regulated by X. fastidiosa MqsRA, detecting changes in global gene expression in X. fastidiosa overexpressing MqsR toxin under control of its native promoter. In addition, cells treated with copper were also evaluated to assess changes in gene expression in response to this wide used pesticide.
SRR11592759	5897587	5875347	WGS	Xylella fastidiosa	Genome sequence of Xylella fastidiosa isolates from Mississippi	We report genome sequences of Xylella fastidiosa strains NOB1, OK3, and VB11, which were isolated from the diseased bunch and muscadine grapes grown the southern Mississippi. The project aims to compare the genomes of Mississippi isolates to their counterparts from other parts of the U.S. and the world.
SRR2461462	8374510	5852210	RNA-Seq	Xylella fastidiosa subsp. fastidiosa	Xylella fastidiosa subsp. fastidiosa ''Temecula'' biofilm transcriptome	Comparison of Xylella fastidiosa ''Temecula'' biofilm transcriptome cultured in standard liquid media (PD2) versus media supplemented with 4 mM calcium (4Ca) at three 24 hr time points (T1, T2, T3).
SRR22096419	5828971	5787843	WGA	Xylella fastidiosa subsp. fastidiosa	Complete genome resources for seven strains of Xylella fastidiosa subsp. fastidiosa	Xylella fastidiosa is a bacterial plant pathogen disseminated across the Americas, while its presence is currently described in several European countries.This study provides the complete genome of seven strains isolated from Rhamnus alaternus (R2XF4358/18 and XYL461), Vitis vinifera (IVIA5770, CFBP8351, CFPB8083 and WM1-1), Coffea canephora (CFBP8073). All strains belong to X. fastidiosa subsp. …
SRR21131520	5538080	5498704	WGS	Xylella fastidiosa subsp. multiplex	Xylella fastidiosa strains from California and Georgia	Xylella fastidiosa strains belonging to subspecies fastidiosa, morus, and multiplex isolated from a variety of hosts in California and Georgia from 2006 to 2017.
SRR2450253	7497016	5446722	RNA-Seq	Xylella fastidiosa subsp. fastidiosa	Xylella fastidiosa subsp. fastidiosa ''Temecula'' biofilm transcriptome	Comparison of Xylella fastidiosa ''Temecula'' biofilm transcriptome cultured in standard liquid media (PD2) versus media supplemented with 4 mM calcium (4Ca) at three 24 hr time points (T1, T2, T3).
SRR21131534	5288051	5261018	WGS	Xylella fastidiosa subsp. fastidiosa	Xylella fastidiosa strains from California and Georgia	Xylella fastidiosa strains belonging to subspecies fastidiosa, morus, and multiplex isolated from a variety of hosts in California and Georgia from 2006 to 2017.
SRR10418555	7341378	5207624	RNA-Seq	Xylella fastidiosa subsp. fastidiosa	Xylella fastidiosa subsp. fastidiosa strain:Temecula1 Transcriptome or Gene expression	Comparison of transcriptomes of Xylella fastidiosa 'Temecula1' cultured in a microfluidic chamber with standard liquid media (PD2) versus the media supplemented with 2 mM calcium (2Ca).
SRR21131523	5199791	5162913	WGS	Xylella fastidiosa subsp. multiplex	Xylella fastidiosa strains from California and Georgia	Xylella fastidiosa strains belonging to subspecies fastidiosa, morus, and multiplex isolated from a variety of hosts in California and Georgia from 2006 to 2017.
SRR10418556	7173888	5132825	RNA-Seq	Xylella fastidiosa subsp. fastidiosa	Xylella fastidiosa subsp. fastidiosa strain:Temecula1 Transcriptome or Gene expression	Comparison of transcriptomes of Xylella fastidiosa 'Temecula1' cultured in a microfluidic chamber with standard liquid media (PD2) versus the media supplemented with 2 mM calcium (2Ca).
SRR14119105	7706335	5107734	RNA-Seq	Xylella fastidiosa	Global study of Xylella fastidiosa response to MqsR	Purpose: To identify the genetic mechanisms regulated by X. fastidiosa MqsRA, detecting changes in global gene expression in X. fastidiosa overexpressing MqsR toxin under control of its native promoter. In addition, cells treated with copper were also evaluated to assess changes in gene expression in response to this wide used pesticide.
SRR21131491	5134989	5105606	WGS	Xylella fastidiosa subsp. sandyi	Xylella fastidiosa strains from California and Georgia	Xylella fastidiosa strains belonging to subspecies fastidiosa, morus, and multiplex isolated from a variety of hosts in California and Georgia from 2006 to 2017.
SRR22096413	5165619	5077643	WGA	Xylella fastidiosa subsp. fastidiosa	Complete genome resources for seven strains of Xylella fastidiosa subsp. fastidiosa	Xylella fastidiosa is a bacterial plant pathogen disseminated across the Americas, while its presence is currently described in several European countries.This study provides the complete genome of seven strains isolated from Rhamnus alaternus (R2XF4358/18 and XYL461), Vitis vinifera (IVIA5770, CFBP8351, CFPB8083 and WM1-1), Coffea canephora (CFBP8073). All strains belong to X. fastidiosa subsp. …
SRR10418560	6883587	4980428	RNA-Seq	Xylella fastidiosa subsp. fastidiosa	Xylella fastidiosa subsp. fastidiosa strain:Temecula1 Transcriptome or Gene expression	Comparison of transcriptomes of Xylella fastidiosa 'Temecula1' cultured in a microfluidic chamber with standard liquid media (PD2) versus the media supplemented with 2 mM calcium (2Ca).
SRR22122615	4979214	4904687	WGS	Xylella fastidiosa subsp. pauca	Xylella fastidiosa subsp. pauca genome sequencing	The goal of this study us to sequencing the genome of Xylella fastidiosa subsp. pauca strains associated to almonds and olives diseases in Argentina. This information allow to clarify aspects relevant to the mechanisms of adaptation to their hosts, effectors of virulence, which will support epidemiological studies
SRR7262822	5062978	4884174	WGS	Xylella fastidiosa	Xylella fastidiosa strain:CO33 Genome sequencing and assembly	The isolate CO33 of Xylella fastidiosa was isolated from a coffee plant intercepted in northern Italy, and imported from Costa Rica. This isolate proved to contain a novel genotype, characterized by an hitherto new MLST profile. Genomic DNA for sequencing was recovered from pure cultures established from symptomatic leaves.
SRR22122611	4967207	4883670	WGS	Xylella fastidiosa subsp. pauca	Xylella fastidiosa subsp. pauca genome sequencing	The goal of this study us to sequencing the genome of Xylella fastidiosa subsp. pauca strains associated to almonds and olives diseases in Argentina. This information allow to clarify aspects relevant to the mechanisms of adaptation to their hosts, effectors of virulence, which will support epidemiological studies
SRR14119102	7849938	4841336	RNA-Seq	Xylella fastidiosa	Global study of Xylella fastidiosa response to MqsR	Purpose: To identify the genetic mechanisms regulated by X. fastidiosa MqsRA, detecting changes in global gene expression in X. fastidiosa overexpressing MqsR toxin under control of its native promoter. In addition, cells treated with copper were also evaluated to assess changes in gene expression in response to this wide used pesticide.
SRR891943	4845718	4705843	WGS	Xylella fastidiosa subsp. multiplex ATCC 35871	Xylella fastidiosa subsp. multiplex ATCC 35871 Genome sequencing and assembly	Genomic Encyclopedia of Type Strains, Phase I: one thousand microbial genomes (KMG) project. The goal of the Genomic Encyclopedia of Bacteria and Archaea (GEBA) initiative is to sequence genomes to fill phylogenetic gaps, generating reference genomes for every major and minor group of bacteria and archaea. Currently sequenced genomes have provided highly uneven coverage of the type strain materia…
SRR7867948	5008800	4662393	WGS	Xylella fastidiosa subsp. fastidiosa	Xylella fastidiosa subsp. fastidiosa strain:IVIA5235 Genome sequencing and assembly	X. fastidiosa subsp.fastidiosa strain "IVIA5235" . A novel isolate of X. fastidiosa was isolated from cherry trees in Mallorca Island (Spain), plants showed symptoms of marginal leaf scorch, leaf chlorosis, defoliation, and general decay. Genomic DNA for sequencing was extracted from X. fastidiosa culture isolate recovered from leave petiol tissues of one cherry plant. A complete and draft genome…
SRR14119106	7912683	4643520	RNA-Seq	Xylella fastidiosa	Global study of Xylella fastidiosa response to MqsR	Purpose: To identify the genetic mechanisms regulated by X. fastidiosa MqsRA, detecting changes in global gene expression in X. fastidiosa overexpressing MqsR toxin under control of its native promoter. In addition, cells treated with copper were also evaluated to assess changes in gene expression in response to this wide used pesticide.
SRR14119099	8857862	4580477	RNA-Seq	Xylella fastidiosa	Global study of Xylella fastidiosa response to MqsR	Purpose: To identify the genetic mechanisms regulated by X. fastidiosa MqsRA, detecting changes in global gene expression in X. fastidiosa overexpressing MqsR toxin under control of its native promoter. In addition, cells treated with copper were also evaluated to assess changes in gene expression in response to this wide used pesticide.
SRR3134552	4542295	4519022	WGS	Xylella fastidiosa	Consortium for Microbial Forensics and Genomics (�FORGE): Capturing Global Biodiversity of Pathogens	The purpose of this BioProject is to prepare high quality genome sequences of various human, animal, and plant pathogens that will support microbial forensics, biosurveillance and public health
SRR21131526	4542637	4511849	WGS	Xylella fastidiosa subsp. multiplex	Xylella fastidiosa strains from California and Georgia	Xylella fastidiosa strains belonging to subspecies fastidiosa, morus, and multiplex isolated from a variety of hosts in California and Georgia from 2006 to 2017.
SRR2515405	11997454	4510259	RNA-Seq	Xylella fastidiosa subsp. fastidiosa	Xylella fastidiosa subsp. fastidiosa ''Temecula'' biofilm transcriptome	Comparison of Xylella fastidiosa ''Temecula'' biofilm transcriptome cultured in standard liquid media (PD2) versus media supplemented with 4 mM calcium (4Ca) at three 24 hr time points (T1, T2, T3).
SRR21131532	4510595	4474008	WGS	Xylella fastidiosa subsp. morus	Xylella fastidiosa strains from California and Georgia	Xylella fastidiosa strains belonging to subspecies fastidiosa, morus, and multiplex isolated from a variety of hosts in California and Georgia from 2006 to 2017.
SRR1707402	4504407	4471428	WGS	Xylella fastidiosa	Xylella fastidiosa strain:CoDiRO Genome sequencing and assembly	Xylella fastidiosa CoDiRO. A novel isolate of X. fastidiosa was isolated from olive trees affected by the olive quick decline syndrome (OQDS) in southern Italy. The isolate was named after the Italian term identifying the disease “Complesso del disseccamento rapido dell'olivo” (CoDiRO). Genomic DNA for sequencing was recovered from pure cultures established from infected periwinkle.
SRR8263205	4567335	4403043	WGS	Xylella fastidiosa subsp. pauca	Xylella fastidiosa Genome sequencing and assembly	Identifying intersubspecific homologous regions in Xylella fastidiosa genomes
SRR8263259	4387653	4318860	WGS	Xylella fastidiosa subsp. pauca	Xylella fastidiosa Genome sequencing and assembly	Identifying intersubspecific homologous regions in Xylella fastidiosa genomes
SRR8454583	4370879	4310776	WGS	Xylella fastidiosa subsp. fastidiosa	Xylella fastidiosa subsp. fastidiosa CFBP8351 Genome sequencing and assembly	Xylella fastidiosa is a bacterial plant pathogen disseminated across the Americas, while its presence is currently described in several European countries. Seven strains, available at the CIRM-CFBP (http://www.angers-nantes.inra.fr/cfbp/) were selected. Six strains were isolated in the USA from Vitis rotundifolia (CFBP7969), Vitis vinifera (CFBP 7970), Vitis SP (CFBP8351), Prunus dulcis (CFBP 807…
SRR22096412	4321807	4290388	WGA	Xylella fastidiosa subsp. fastidiosa	Complete genome resources for seven strains of Xylella fastidiosa subsp. fastidiosa	Xylella fastidiosa is a bacterial plant pathogen disseminated across the Americas, while its presence is currently described in several European countries.This study provides the complete genome of seven strains isolated from Rhamnus alaternus (R2XF4358/18 and XYL461), Vitis vinifera (IVIA5770, CFBP8351, CFPB8083 and WM1-1), Coffea canephora (CFBP8073). All strains belong to X. fastidiosa subsp. …
SRR8454582	4403981	4221196	WGS	Xylella fastidiosa subsp. multiplex	Xylella fastidiosa subsp. multiplex CFBP8078 Genome sequencing and assembly	Xylella fastidiosa is a bacterial plant pathogen disseminated across the Americas, while its presence is currently described in several European countries. Seven strains, available at the CIRM-CFBP (http://www.angers-nantes.inra.fr/cfbp/) were selected. Six strains were isolated in the USA from Vitis rotundifolia (CFBP7969), Vitis vinifera (CFBP 7970), Vitis SP (CFBP8351), Prunus dulcis (CFBP 807…
SRR21131529	4128370	4091473	WGS	Xylella fastidiosa subsp. morus	Xylella fastidiosa strains from California and Georgia	Xylella fastidiosa strains belonging to subspecies fastidiosa, morus, and multiplex isolated from a variety of hosts in California and Georgia from 2006 to 2017.
SRR2514977	5895188	4021703	RNA-Seq	Xylella fastidiosa subsp. fastidiosa	Xylella fastidiosa subsp. fastidiosa ''Temecula'' biofilm transcriptome	Comparison of Xylella fastidiosa ''Temecula'' biofilm transcriptome cultured in standard liquid media (PD2) versus media supplemented with 4 mM calcium (4Ca) at three 24 hr time points (T1, T2, T3).
SRR8454394	4020650	3944086	WGS	Xylella fastidiosa subsp. fastidiosa	Xylella fastidiosa subsp. fastidiosa CFBP7970 Genome sequencing and assembly	Xylella fastidiosa is a bacterial plant pathogen disseminated across the Americas, while its presence is currently described in several European countries. Seven strains, available at the CIRM-CFBP (http://www.angers-nantes.inra.fr/cfbp/) were selected. Six strains were isolated in the USA from Vitis rotundifolia (CFBP7969), Vitis vinifera (CFBP 7970), Vitis SP (CFBP8351), Prunus dulcis (CFBP 807…
SRR8454392	3976226	3915773	WGS	Xylella fastidiosa subsp. fastidiosa	Xylella fastidiosa subsp. fastidiosa CFBP7969 Genome sequencing and assembly	Xylella fastidiosa is a bacterial plant pathogen disseminated across the Americas, while its presence is currently described in several European countries. Seven strains, available at the CIRM-CFBP (http://www.angers-nantes.inra.fr/cfbp/) were selected. Six strains were isolated in the USA from Vitis rotundifolia (CFBP7969), Vitis vinifera (CFBP 7970), Vitis SP (CFBP8351), Prunus dulcis (CFBP 807…
SRR8454584	4044203	3908359	WGS	Xylella fastidiosa subsp. sandyi	Xylella fastidiosa subsp. sandyi CFBP8356 Genome sequencing and assembly	Xylella fastidiosa is a bacterial plant pathogen disseminated across the Americas, while its presence is currently described in several European countries. Seven strains, available at the CIRM-CFBP (http://www.angers-nantes.inra.fr/cfbp/) were selected. Six strains were isolated in the USA from Vitis rotundifolia (CFBP7969), Vitis vinifera (CFBP 7970), Vitis SP (CFBP8351), Prunus dulcis (CFBP 807…
SRR8187139	3884350	3837624	WGA	Xylella fastidiosa	Sequencing of Xylella fastidiosa subsp. pauca strains from Apulia, Italy	Sequencing of Xylella fastidiosa subsp. pauca strains from olive trees from Apulia, Italy
SRR3134555	3776571	3763426	WGS	Xylella fastidiosa	Consortium for Microbial Forensics and Genomics (�FORGE): Capturing Global Biodiversity of Pathogens	The purpose of this BioProject is to prepare high quality genome sequences of various human, animal, and plant pathogens that will support microbial forensics, biosurveillance and public health
SRR8454534	3803374	3751582	WGS	Xylella fastidiosa subsp. fastidiosa	Xylella fastidiosa subsp. fastidiosa CFBP8071 Genome sequencing and assembly	Xylella fastidiosa is a bacterial plant pathogen disseminated across the Americas, while its presence is currently described in several European countries. Seven strains, available at the CIRM-CFBP (http://www.angers-nantes.inra.fr/cfbp/) were selected. Six strains were isolated in the USA from Vitis rotundifolia (CFBP7969), Vitis vinifera (CFBP 7970), Vitis SP (CFBP8351), Prunus dulcis (CFBP 807…
SRR8454532	3805172	3742387	WGS	Xylella fastidiosa subsp. fastidiosa	Xylella fastidiosa subsp. fastidiosa CFBP8082 Genome sequencing and assembly	Xylella fastidiosa is a bacterial plant pathogen disseminated across the Americas, while its presence is currently described in several European countries. Seven strains, available at the CIRM-CFBP (http://www.angers-nantes.inra.fr/cfbp/) were selected. Six strains were isolated in the USA from Vitis rotundifolia (CFBP7969), Vitis vinifera (CFBP 7970), Vitis SP (CFBP8351), Prunus dulcis (CFBP 807…
SRR8144172	3741841	3714723	WGA	Xylella fastidiosa	Xylella fastidiosa subsp. fastidiosa in Californian Grapevines	Xylella fastidiosa (Xf) subsp. fastidiosa, the etiological agent of Pierce's disease, has been present in California for more than a century. The singly-introduced genotype spread across the state causing large outbreaks and damaging the vine industry. The study presents 122 Xf. subsp. fastidiosa genomes and explore the genetic diversity associated with Pierce's disease in California. A total of …
SRR4136432	3760328	3667766	WGS	Xylella fastidiosa	Xylella fastidiosa DSM 10026	Genomic Encyclopedia of Type Strains, Phase I: one thousand microbial genomes (KMG) project. The goal of the Genomic Encyclopedia of Bacteria and Archaea (GEBA) initiative is to sequence genomes to fill phylogenetic gaps, generating reference genomes for every major and minor group of bacteria and archaea. Currently sequenced genomes have provided highly uneven coverage of the type strain materia…
SRR10246936	3744591	3618264	WGS	Xylella fastidiosa subsp. fastidiosa	Impacts of local population history and ecology on the evolution of a globally dispersed pathogen (Costa Rica samples)	Xylella fastidiosa subsp. fastidiosa samples obtained from Costa Rican Coffee, Guava, and Periwinkle.
SRR2515163	5062360	3612659	RNA-Seq	Xylella fastidiosa subsp. fastidiosa	Xylella fastidiosa subsp. fastidiosa ''Temecula'' biofilm transcriptome	Comparison of Xylella fastidiosa ''Temecula'' biofilm transcriptome cultured in standard liquid media (PD2) versus media supplemented with 4 mM calcium (4Ca) at three 24 hr time points (T1, T2, T3).
SRR12401962	3649371	3608788	WGS	Xylella fastidiosa subsp. fastidiosa	US East Coast grapevine infecting X. fastidiosa subsp. fastidiosa isolates	Population genetics and comparative genomics analysis of grapevine-infecting X. fastidiosa subsp. fastidiosa isolates.
SRR21131458	3639796	3603981	WGS	Xylella fastidiosa subsp. morus	Xylella fastidiosa strains from California and Georgia	Xylella fastidiosa strains belonging to subspecies fastidiosa, morus, and multiplex isolated from a variety of hosts in California and Georgia from 2006 to 2017.
SRR3134554	3568706	3542885	WGS	Xylella fastidiosa	Consortium for Microbial Forensics and Genomics (�FORGE): Capturing Global Biodiversity of Pathogens	The purpose of this BioProject is to prepare high quality genome sequences of various human, animal, and plant pathogens that will support microbial forensics, biosurveillance and public health
SRR8144174	3538833	3501103	WGA	Xylella fastidiosa	Xylella fastidiosa subsp. fastidiosa in Californian Grapevines	Xylella fastidiosa (Xf) subsp. fastidiosa, the etiological agent of Pierce's disease, has been present in California for more than a century. The singly-introduced genotype spread across the state causing large outbreaks and damaging the vine industry. The study presents 122 Xf. subsp. fastidiosa genomes and explore the genetic diversity associated with Pierce's disease in California. A total of …
SRR3134556	3513597	3499127	WGS	Xylella fastidiosa	Consortium for Microbial Forensics and Genomics (�FORGE): Capturing Global Biodiversity of Pathogens	The purpose of this BioProject is to prepare high quality genome sequences of various human, animal, and plant pathogens that will support microbial forensics, biosurveillance and public health
SRR2515508	5885048	3452495	RNA-Seq	Xylella fastidiosa subsp. fastidiosa	Xylella fastidiosa subsp. fastidiosa ''Temecula'' biofilm transcriptome	Comparison of Xylella fastidiosa ''Temecula'' biofilm transcriptome cultured in standard liquid media (PD2) versus media supplemented with 4 mM calcium (4Ca) at three 24 hr time points (T1, T2, T3).
SRR2515267	6465578	3418368	RNA-Seq	Xylella fastidiosa subsp. fastidiosa	Xylella fastidiosa subsp. fastidiosa ''Temecula'' biofilm transcriptome	Comparison of Xylella fastidiosa ''Temecula'' biofilm transcriptome cultured in standard liquid media (PD2) versus media supplemented with 4 mM calcium (4Ca) at three 24 hr time points (T1, T2, T3).
SRR8144178	3440953	3414731	WGA	Xylella fastidiosa	Xylella fastidiosa subsp. fastidiosa in Californian Grapevines	Xylella fastidiosa (Xf) subsp. fastidiosa, the etiological agent of Pierce's disease, has been present in California for more than a century. The singly-introduced genotype spread across the state causing large outbreaks and damaging the vine industry. The study presents 122 Xf. subsp. fastidiosa genomes and explore the genetic diversity associated with Pierce's disease in California. A total of …
SRR3134553	3307453	3289545	WGS	Xylella fastidiosa	Consortium for Microbial Forensics and Genomics (�FORGE): Capturing Global Biodiversity of Pathogens	The purpose of this BioProject is to prepare high quality genome sequences of various human, animal, and plant pathogens that will support microbial forensics, biosurveillance and public health
SRR8144177	3278796	3248650	WGA	Xylella fastidiosa	Xylella fastidiosa subsp. fastidiosa in Californian Grapevines	Xylella fastidiosa (Xf) subsp. fastidiosa, the etiological agent of Pierce's disease, has been present in California for more than a century. The singly-introduced genotype spread across the state causing large outbreaks and damaging the vine industry. The study presents 122 Xf. subsp. fastidiosa genomes and explore the genetic diversity associated with Pierce's disease in California. A total of …
SRR10418558	6638596	3217239	RNA-Seq	Xylella fastidiosa subsp. fastidiosa	Xylella fastidiosa subsp. fastidiosa strain:Temecula1 Transcriptome or Gene expression	Comparison of transcriptomes of Xylella fastidiosa 'Temecula1' cultured in a microfluidic chamber with standard liquid media (PD2) versus the media supplemented with 2 mM calcium (2Ca).
SRR2514979	10432428	3177452	RNA-Seq	Xylella fastidiosa subsp. fastidiosa	Xylella fastidiosa subsp. fastidiosa ''Temecula'' biofilm transcriptome	Comparison of Xylella fastidiosa ''Temecula'' biofilm transcriptome cultured in standard liquid media (PD2) versus media supplemented with 4 mM calcium (4Ca) at three 24 hr time points (T1, T2, T3).
SRR2514981	5288846	3021393	RNA-Seq	Xylella fastidiosa subsp. fastidiosa	Xylella fastidiosa subsp. fastidiosa ''Temecula'' biofilm transcriptome	Comparison of Xylella fastidiosa ''Temecula'' biofilm transcriptome cultured in standard liquid media (PD2) versus media supplemented with 4 mM calcium (4Ca) at three 24 hr time points (T1, T2, T3).
SRR8144173	2996523	2972874	WGA	Xylella fastidiosa	Xylella fastidiosa subsp. fastidiosa in Californian Grapevines	Xylella fastidiosa (Xf) subsp. fastidiosa, the etiological agent of Pierce's disease, has been present in California for more than a century. The singly-introduced genotype spread across the state causing large outbreaks and damaging the vine industry. The study presents 122 Xf. subsp. fastidiosa genomes and explore the genetic diversity associated with Pierce's disease in California. A total of …
SRR2515360	8359466	2827384	RNA-Seq	Xylella fastidiosa subsp. fastidiosa	Xylella fastidiosa subsp. fastidiosa ''Temecula'' biofilm transcriptome	Comparison of Xylella fastidiosa ''Temecula'' biofilm transcriptome cultured in standard liquid media (PD2) versus media supplemented with 4 mM calcium (4Ca) at three 24 hr time points (T1, T2, T3).
ERR3330818	2858254	2795708	WGS	Xylella fastidiosa subsp. fastidiosa	WGS of bacteria used in a diverse Mock	A total of 227 genomes were sequenced using Illumina HiSeq 4000, as will serve as a baseline for benchmarking various metagenomics tools. In addition, 61 other genomes used for illustrating intra-species variability are also included.
SRR2514941	3819788	2745392	RNA-Seq	Xylella fastidiosa subsp. fastidiosa	Xylella fastidiosa subsp. fastidiosa ''Temecula'' biofilm transcriptome	Comparison of Xylella fastidiosa ''Temecula'' biofilm transcriptome cultured in standard liquid media (PD2) versus media supplemented with 4 mM calcium (4Ca) at three 24 hr time points (T1, T2, T3).
SRR3134557	2740817	2727726	WGS	Xylella fastidiosa	Consortium for Microbial Forensics and Genomics (�FORGE): Capturing Global Biodiversity of Pathogens	The purpose of this BioProject is to prepare high quality genome sequences of various human, animal, and plant pathogens that will support microbial forensics, biosurveillance and public health
SRR2461465	3678438	2694168	RNA-Seq	Xylella fastidiosa subsp. fastidiosa	Xylella fastidiosa subsp. fastidiosa ''Temecula'' biofilm transcriptome	Comparison of Xylella fastidiosa ''Temecula'' biofilm transcriptome cultured in standard liquid media (PD2) versus media supplemented with 4 mM calcium (4Ca) at three 24 hr time points (T1, T2, T3).
SRR8144122	2470719	2440978	WGA	Xylella fastidiosa	Xylella fastidiosa subsp. fastidiosa in Californian Grapevines	Xylella fastidiosa (Xf) subsp. fastidiosa, the etiological agent of Pierce's disease, has been present in California for more than a century. The singly-introduced genotype spread across the state causing large outbreaks and damaging the vine industry. The study presents 122 Xf. subsp. fastidiosa genomes and explore the genetic diversity associated with Pierce's disease in California. A total of …
SRR10418559	4883374	2344018	RNA-Seq	Xylella fastidiosa subsp. fastidiosa	Xylella fastidiosa subsp. fastidiosa strain:Temecula1 Transcriptome or Gene expression	Comparison of transcriptomes of Xylella fastidiosa 'Temecula1' cultured in a microfluidic chamber with standard liquid media (PD2) versus the media supplemented with 2 mM calcium (2Ca).
SRR12401946	2239299	2226443	WGS	Xylella fastidiosa subsp. fastidiosa	US East Coast grapevine infecting X. fastidiosa subsp. fastidiosa isolates	Population genetics and comparative genomics analysis of grapevine-infecting X. fastidiosa subsp. fastidiosa isolates.
SRR12401949	2211270	2195996	WGS	Xylella fastidiosa subsp. fastidiosa	US East Coast grapevine infecting X. fastidiosa subsp. fastidiosa isolates	Population genetics and comparative genomics analysis of grapevine-infecting X. fastidiosa subsp. fastidiosa isolates.
SRR8187144	2258351	2193778	WGA	Xylella fastidiosa	Sequencing of Xylella fastidiosa subsp. pauca strains from Apulia, Italy	Sequencing of Xylella fastidiosa subsp. pauca strains from olive trees from Apulia, Italy
SRR8144133	2217961	2191892	WGA	Xylella fastidiosa	Xylella fastidiosa subsp. fastidiosa in Californian Grapevines	Xylella fastidiosa (Xf) subsp. fastidiosa, the etiological agent of Pierce's disease, has been present in California for more than a century. The singly-introduced genotype spread across the state causing large outbreaks and damaging the vine industry. The study presents 122 Xf. subsp. fastidiosa genomes and explore the genetic diversity associated with Pierce's disease in California. A total of …
SRR2461464	3391516	2180037	RNA-Seq	Xylella fastidiosa subsp. fastidiosa	Xylella fastidiosa subsp. fastidiosa ''Temecula'' biofilm transcriptome	Comparison of Xylella fastidiosa ''Temecula'' biofilm transcriptome cultured in standard liquid media (PD2) versus media supplemented with 4 mM calcium (4Ca) at three 24 hr time points (T1, T2, T3).
SRR8144140	2173810	2150474	WGA	Xylella fastidiosa	Xylella fastidiosa subsp. fastidiosa in Californian Grapevines	Xylella fastidiosa (Xf) subsp. fastidiosa, the etiological agent of Pierce's disease, has been present in California for more than a century. The singly-introduced genotype spread across the state causing large outbreaks and damaging the vine industry. The study presents 122 Xf. subsp. fastidiosa genomes and explore the genetic diversity associated with Pierce's disease in California. A total of …
SRR8144150	2165336	2138692	WGA	Xylella fastidiosa	Xylella fastidiosa subsp. fastidiosa in Californian Grapevines	Xylella fastidiosa (Xf) subsp. fastidiosa, the etiological agent of Pierce's disease, has been present in California for more than a century. The singly-introduced genotype spread across the state causing large outbreaks and damaging the vine industry. The study presents 122 Xf. subsp. fastidiosa genomes and explore the genetic diversity associated with Pierce's disease in California. A total of …
SRR8144118	2078791	2059951	WGA	Xylella fastidiosa	Xylella fastidiosa subsp. fastidiosa in Californian Grapevines	Xylella fastidiosa (Xf) subsp. fastidiosa, the etiological agent of Pierce's disease, has been present in California for more than a century. The singly-introduced genotype spread across the state causing large outbreaks and damaging the vine industry. The study presents 122 Xf. subsp. fastidiosa genomes and explore the genetic diversity associated with Pierce's disease in California. A total of …
SRR8187185	2075465	2023899	WGA	Xylella fastidiosa	Sequencing of Xylella fastidiosa subsp. pauca strains from Apulia, Italy	Sequencing of Xylella fastidiosa subsp. pauca strains from olive trees from Apulia, Italy
SRR2514980	4328300	1925340	RNA-Seq	Xylella fastidiosa subsp. fastidiosa	Xylella fastidiosa subsp. fastidiosa ''Temecula'' biofilm transcriptome	Comparison of Xylella fastidiosa ''Temecula'' biofilm transcriptome cultured in standard liquid media (PD2) versus media supplemented with 4 mM calcium (4Ca) at three 24 hr time points (T1, T2, T3).
SRR12401964	1923051	1888663	WGS	Xylella fastidiosa subsp. fastidiosa	US East Coast grapevine infecting X. fastidiosa subsp. fastidiosa isolates	Population genetics and comparative genomics analysis of grapevine-infecting X. fastidiosa subsp. fastidiosa isolates.
SRR12401956	1818364	1796138	WGS	Xylella fastidiosa subsp. fastidiosa	US East Coast grapevine infecting X. fastidiosa subsp. fastidiosa isolates	Population genetics and comparative genomics analysis of grapevine-infecting X. fastidiosa subsp. fastidiosa isolates.
SRR8187211	1795643	1784306	WGA	Xylella fastidiosa	Sequencing of Xylella fastidiosa subsp. pauca strains from Apulia, Italy	Sequencing of Xylella fastidiosa subsp. pauca strains from olive trees from Apulia, Italy
SRR8144176	1779717	1761603	WGA	Xylella fastidiosa	Xylella fastidiosa subsp. fastidiosa in Californian Grapevines	Xylella fastidiosa (Xf) subsp. fastidiosa, the etiological agent of Pierce's disease, has been present in California for more than a century. The singly-introduced genotype spread across the state causing large outbreaks and damaging the vine industry. The study presents 122 Xf. subsp. fastidiosa genomes and explore the genetic diversity associated with Pierce's disease in California. A total of …
SRR12401951	1764913	1754865	WGS	Xylella fastidiosa subsp. fastidiosa	US East Coast grapevine infecting X. fastidiosa subsp. fastidiosa isolates	Population genetics and comparative genomics analysis of grapevine-infecting X. fastidiosa subsp. fastidiosa isolates.
SRR8187178	1748777	1738517	WGA	Xylella fastidiosa	Sequencing of Xylella fastidiosa subsp. pauca strains from Apulia, Italy	Sequencing of Xylella fastidiosa subsp. pauca strains from olive trees from Apulia, Italy
SRR12401952	1749291	1729541	WGS	Xylella fastidiosa subsp. fastidiosa	US East Coast grapevine infecting X. fastidiosa subsp. fastidiosa isolates	Population genetics and comparative genomics analysis of grapevine-infecting X. fastidiosa subsp. fastidiosa isolates.
ERR5321934	286800733	1716924	OTHER	metagenome	High-Complexity mock consisting of bacterial 227 strains	Separately isolated DNA from the 227 (genome sequences deposited in described in PRJEB32402) were mixed in even concentration and sequenced to generate a complex mock for testing of metagenomics tools.
SRR7774455	185362793	1714949	WGA	Xylella fastidiosa	Genomic diversity and recombination in Xylella fastidiosa	The project provides insights on the genetic diversity of the plant pathogen, Xylella fastidiosa on three continents, investigating variations in selection forces, gene differences and divergent time between the different subspecies
SRR8187186	1762832	1713115	WGA	Xylella fastidiosa	Sequencing of Xylella fastidiosa subsp. pauca strains from Apulia, Italy	Sequencing of Xylella fastidiosa subsp. pauca strains from olive trees from Apulia, Italy
SRR8187200	1718499	1708060	WGA	Xylella fastidiosa	Sequencing of Xylella fastidiosa subsp. pauca strains from Apulia, Italy	Sequencing of Xylella fastidiosa subsp. pauca strains from olive trees from Apulia, Italy
SRR12401963	1727906	1678733	WGS	Xylella fastidiosa subsp. fastidiosa	US East Coast grapevine infecting X. fastidiosa subsp. fastidiosa isolates	Population genetics and comparative genomics analysis of grapevine-infecting X. fastidiosa subsp. fastidiosa isolates.
SRR12401947	1685938	1670067	WGS	Xylella fastidiosa subsp. fastidiosa	US East Coast grapevine infecting X. fastidiosa subsp. fastidiosa isolates	Population genetics and comparative genomics analysis of grapevine-infecting X. fastidiosa subsp. fastidiosa isolates.
SRR8144128	1673234	1653833	WGA	Xylella fastidiosa	Xylella fastidiosa subsp. fastidiosa in Californian Grapevines	Xylella fastidiosa (Xf) subsp. fastidiosa, the etiological agent of Pierce's disease, has been present in California for more than a century. The singly-introduced genotype spread across the state causing large outbreaks and damaging the vine industry. The study presents 122 Xf. subsp. fastidiosa genomes and explore the genetic diversity associated with Pierce's disease in California. A total of …
SRR8187149	1659891	1649980	WGA	Xylella fastidiosa	Sequencing of Xylella fastidiosa subsp. pauca strains from Apulia, Italy	Sequencing of Xylella fastidiosa subsp. pauca strains from olive trees from Apulia, Italy
SRR12401967	1666395	1646685	WGS	Xylella fastidiosa subsp. fastidiosa	US East Coast grapevine infecting X. fastidiosa subsp. fastidiosa isolates	Population genetics and comparative genomics analysis of grapevine-infecting X. fastidiosa subsp. fastidiosa isolates.
SRR11931324	1664388	1644707	WGS	Xylella fastidiosa subsp. fastidiosa	Xylella fastidiosa subsp. fastidiosa strain:XYL1978/18 Genome sequencing and assembly	Whole-genome sequence of Xylella fastidiosa subsp. fastidiosa strain XYL178/18 isolated from Prunus dulcis in Mallorca, Spain
SRR12401965	1654995	1634730	WGS	Xylella fastidiosa subsp. fastidiosa	US East Coast grapevine infecting X. fastidiosa subsp. fastidiosa isolates	Population genetics and comparative genomics analysis of grapevine-infecting X. fastidiosa subsp. fastidiosa isolates.
SRR8187179	1604968	1595189	WGA	Xylella fastidiosa	Sequencing of Xylella fastidiosa subsp. pauca strains from Apulia, Italy	Sequencing of Xylella fastidiosa subsp. pauca strains from olive trees from Apulia, Italy
SRR8187183	1601208	1591803	WGA	Xylella fastidiosa	Sequencing of Xylella fastidiosa subsp. pauca strains from Apulia, Italy	Sequencing of Xylella fastidiosa subsp. pauca strains from olive trees from Apulia, Italy
SRR12401959	1606671	1591744	WGS	Xylella fastidiosa subsp. fastidiosa	US East Coast grapevine infecting X. fastidiosa subsp. fastidiosa isolates	Population genetics and comparative genomics analysis of grapevine-infecting X. fastidiosa subsp. fastidiosa isolates.
SRR8187146	1596861	1587039	WGA	Xylella fastidiosa	Sequencing of Xylella fastidiosa subsp. pauca strains from Apulia, Italy	Sequencing of Xylella fastidiosa subsp. pauca strains from olive trees from Apulia, Italy
SRR8187138	1633016	1586761	WGA	Xylella fastidiosa	Sequencing of Xylella fastidiosa subsp. pauca strains from Apulia, Italy	Sequencing of Xylella fastidiosa subsp. pauca strains from olive trees from Apulia, Italy
SRR6796152	1707636	1577787	WGS	Xylella fastidiosa	Xylella fastidiosa Genome sequencing and assembly	Identifying intersubspecific homologous regions in Xylella fastidiosa genomes
SRR8187172	1581377	1571810	WGA	Xylella fastidiosa	Sequencing of Xylella fastidiosa subsp. pauca strains from Apulia, Italy	Sequencing of Xylella fastidiosa subsp. pauca strains from olive trees from Apulia, Italy
SRR12401950	1578138	1568571	WGS	Xylella fastidiosa subsp. fastidiosa	US East Coast grapevine infecting X. fastidiosa subsp. fastidiosa isolates	Population genetics and comparative genomics analysis of grapevine-infecting X. fastidiosa subsp. fastidiosa isolates.
SRR8144142	1580740	1559628	WGA	Xylella fastidiosa	Xylella fastidiosa subsp. fastidiosa in Californian Grapevines	Xylella fastidiosa (Xf) subsp. fastidiosa, the etiological agent of Pierce's disease, has been present in California for more than a century. The singly-introduced genotype spread across the state causing large outbreaks and damaging the vine industry. The study presents 122 Xf. subsp. fastidiosa genomes and explore the genetic diversity associated with Pierce's disease in California. A total of …
SRR8187206	1543760	1534160	WGA	Xylella fastidiosa	Sequencing of Xylella fastidiosa subsp. pauca strains from Apulia, Italy	Sequencing of Xylella fastidiosa subsp. pauca strains from olive trees from Apulia, Italy
SRR8187161	1554275	1509032	WGA	Xylella fastidiosa	Sequencing of Xylella fastidiosa subsp. pauca strains from Apulia, Italy	Sequencing of Xylella fastidiosa subsp. pauca strains from olive trees from Apulia, Italy
SRR12401966	1610959	1504663	WGS	Xylella fastidiosa subsp. fastidiosa	US East Coast grapevine infecting X. fastidiosa subsp. fastidiosa isolates	Population genetics and comparative genomics analysis of grapevine-infecting X. fastidiosa subsp. fastidiosa isolates.
SRR8187201	1499108	1490156	WGA	Xylella fastidiosa	Sequencing of Xylella fastidiosa subsp. pauca strains from Apulia, Italy	Sequencing of Xylella fastidiosa subsp. pauca strains from olive trees from Apulia, Italy
SRR6796143	1566900	1463626	WGS	Xylella fastidiosa	Xylella fastidiosa Genome sequencing and assembly	Identifying intersubspecific homologous regions in Xylella fastidiosa genomes
SRR8187180	1466573	1457569	WGA	Xylella fastidiosa	Sequencing of Xylella fastidiosa subsp. pauca strains from Apulia, Italy	Sequencing of Xylella fastidiosa subsp. pauca strains from olive trees from Apulia, Italy
SRR8187210	1452589	1444493	WGA	Xylella fastidiosa	Sequencing of Xylella fastidiosa subsp. pauca strains from Apulia, Italy	Sequencing of Xylella fastidiosa subsp. pauca strains from olive trees from Apulia, Italy
SRR22096420	1723664	1436753	WGA	Xylella fastidiosa subsp. fastidiosa	Complete genome resources for seven strains of Xylella fastidiosa subsp. fastidiosa	Xylella fastidiosa is a bacterial plant pathogen disseminated across the Americas, while its presence is currently described in several European countries.This study provides the complete genome of seven strains isolated from Rhamnus alaternus (R2XF4358/18 and XYL461), Vitis vinifera (IVIA5770, CFBP8351, CFPB8083 and WM1-1), Coffea canephora (CFBP8073). All strains belong to X. fastidiosa subsp. …
SRR8187157	1460746	1435103	WGA	Xylella fastidiosa	Sequencing of Xylella fastidiosa subsp. pauca strains from Apulia, Italy	Sequencing of Xylella fastidiosa subsp. pauca strains from olive trees from Apulia, Italy
SRR8187193	1472200	1430648	WGA	Xylella fastidiosa	Sequencing of Xylella fastidiosa subsp. pauca strains from Apulia, Italy	Sequencing of Xylella fastidiosa subsp. pauca strains from olive trees from Apulia, Italy
SRR10246935	1481787	1429424	WGS	Xylella fastidiosa subsp. fastidiosa	Impacts of local population history and ecology on the evolution of a globally dispersed pathogen (Costa Rica samples)	Xylella fastidiosa subsp. fastidiosa samples obtained from Costa Rican Coffee, Guava, and Periwinkle.
SRR8187182	1435347	1426070	WGA	Xylella fastidiosa	Sequencing of Xylella fastidiosa subsp. pauca strains from Apulia, Italy	Sequencing of Xylella fastidiosa subsp. pauca strains from olive trees from Apulia, Italy
SRR8187176	1426870	1417229	WGA	Xylella fastidiosa	Sequencing of Xylella fastidiosa subsp. pauca strains from Apulia, Italy	Sequencing of Xylella fastidiosa subsp. pauca strains from olive trees from Apulia, Italy
SRR12401957	1421522	1411578	WGS	Xylella fastidiosa subsp. fastidiosa	US East Coast grapevine infecting X. fastidiosa subsp. fastidiosa isolates	Population genetics and comparative genomics analysis of grapevine-infecting X. fastidiosa subsp. fastidiosa isolates.
SRR12401955	1417467	1393726	WGS	Xylella fastidiosa subsp. fastidiosa	US East Coast grapevine infecting X. fastidiosa subsp. fastidiosa isolates	Population genetics and comparative genomics analysis of grapevine-infecting X. fastidiosa subsp. fastidiosa isolates.
SRR6796144	1524030	1387904	WGS	Xylella fastidiosa	Xylella fastidiosa Genome sequencing and assembly	Identifying intersubspecific homologous regions in Xylella fastidiosa genomes
SRR8144152	1392638	1378571	WGA	Xylella fastidiosa	Xylella fastidiosa subsp. fastidiosa in Californian Grapevines	Xylella fastidiosa (Xf) subsp. fastidiosa, the etiological agent of Pierce's disease, has been present in California for more than a century. The singly-introduced genotype spread across the state causing large outbreaks and damaging the vine industry. The study presents 122 Xf. subsp. fastidiosa genomes and explore the genetic diversity associated with Pierce's disease in California. A total of …
SRR12401958	1377918	1369535	WGS	Xylella fastidiosa subsp. fastidiosa	US East Coast grapevine infecting X. fastidiosa subsp. fastidiosa isolates	Population genetics and comparative genomics analysis of grapevine-infecting X. fastidiosa subsp. fastidiosa isolates.
SRR12401954	1359098	1352430	WGS	Xylella fastidiosa subsp. fastidiosa	US East Coast grapevine infecting X. fastidiosa subsp. fastidiosa isolates	Population genetics and comparative genomics analysis of grapevine-infecting X. fastidiosa subsp. fastidiosa isolates.
SRR13994248	1359663	1351660	WGS	Xylella fastidiosa subsp. fastidiosa	Population genomics of Xylella fastidiosa subsp. fastidiosa in Taiwan	No abstract found
SRR6796150	1471342	1348528	WGS	Xylella fastidiosa	Xylella fastidiosa Genome sequencing and assembly	Identifying intersubspecific homologous regions in Xylella fastidiosa genomes
SRR12401961	1449711	1343835	WGS	Xylella fastidiosa subsp. fastidiosa	US East Coast grapevine infecting X. fastidiosa subsp. fastidiosa isolates	Population genetics and comparative genomics analysis of grapevine-infecting X. fastidiosa subsp. fastidiosa isolates.
SRR12401948	1353082	1341126	WGS	Xylella fastidiosa subsp. fastidiosa	US East Coast grapevine infecting X. fastidiosa subsp. fastidiosa isolates	Population genetics and comparative genomics analysis of grapevine-infecting X. fastidiosa subsp. fastidiosa isolates.
SRR12401945	1344638	1335591	WGS	Xylella fastidiosa subsp. fastidiosa	US East Coast grapevine infecting X. fastidiosa subsp. fastidiosa isolates	Population genetics and comparative genomics analysis of grapevine-infecting X. fastidiosa subsp. fastidiosa isolates.
SRR8187209	1326877	1318731	WGA	Xylella fastidiosa	Sequencing of Xylella fastidiosa subsp. pauca strains from Apulia, Italy	Sequencing of Xylella fastidiosa subsp. pauca strains from olive trees from Apulia, Italy
SRR8187158	1324060	1315625	WGA	Xylella fastidiosa	Sequencing of Xylella fastidiosa subsp. pauca strains from Apulia, Italy	Sequencing of Xylella fastidiosa subsp. pauca strains from olive trees from Apulia, Italy
SRR12401960	1338616	1302682	WGS	Xylella fastidiosa subsp. fastidiosa	US East Coast grapevine infecting X. fastidiosa subsp. fastidiosa isolates	Population genetics and comparative genomics analysis of grapevine-infecting X. fastidiosa subsp. fastidiosa isolates.
SRR8187159	1304253	1296420	WGA	Xylella fastidiosa	Sequencing of Xylella fastidiosa subsp. pauca strains from Apulia, Italy	Sequencing of Xylella fastidiosa subsp. pauca strains from olive trees from Apulia, Italy
SRR8144182	1306575	1294335	WGA	Xylella fastidiosa	Xylella fastidiosa subsp. fastidiosa in Californian Grapevines	Xylella fastidiosa (Xf) subsp. fastidiosa, the etiological agent of Pierce's disease, has been present in California for more than a century. The singly-introduced genotype spread across the state causing large outbreaks and damaging the vine industry. The study presents 122 Xf. subsp. fastidiosa genomes and explore the genetic diversity associated with Pierce's disease in California. A total of …
SRR12401953	1293631	1286836	WGS	Xylella fastidiosa subsp. fastidiosa	US East Coast grapevine infecting X. fastidiosa subsp. fastidiosa isolates	Population genetics and comparative genomics analysis of grapevine-infecting X. fastidiosa subsp. fastidiosa isolates.
SRR8187166	1279550	1271323	WGA	Xylella fastidiosa	Sequencing of Xylella fastidiosa subsp. pauca strains from Apulia, Italy	Sequencing of Xylella fastidiosa subsp. pauca strains from olive trees from Apulia, Italy
SRR8187177	1297814	1270479	WGA	Xylella fastidiosa	Sequencing of Xylella fastidiosa subsp. pauca strains from Apulia, Italy	Sequencing of Xylella fastidiosa subsp. pauca strains from olive trees from Apulia, Italy
SRR10246940	1298633	1248719	WGS	Xylella fastidiosa subsp. fastidiosa	Impacts of local population history and ecology on the evolution of a globally dispersed pathogen (Costa Rica samples)	Xylella fastidiosa subsp. fastidiosa samples obtained from Costa Rican Coffee, Guava, and Periwinkle.
SRR8187141	1253850	1224921	WGA	Xylella fastidiosa	Sequencing of Xylella fastidiosa subsp. pauca strains from Apulia, Italy	Sequencing of Xylella fastidiosa subsp. pauca strains from olive trees from Apulia, Italy
SRR8144113	1238018	1222781	WGA	Xylella fastidiosa	Xylella fastidiosa subsp. fastidiosa in Californian Grapevines	Xylella fastidiosa (Xf) subsp. fastidiosa, the etiological agent of Pierce's disease, has been present in California for more than a century. The singly-introduced genotype spread across the state causing large outbreaks and damaging the vine industry. The study presents 122 Xf. subsp. fastidiosa genomes and explore the genetic diversity associated with Pierce's disease in California. A total of …
SRR11931335	1229222	1214913	WGS	Xylella fastidiosa subsp. fastidiosa	Xylella fastidiosa subsp. fastidiosa strain:XYL1978/18 Genome sequencing and assembly	Whole-genome sequence of Xylella fastidiosa subsp. fastidiosa strain XYL178/18 isolated from Prunus dulcis in Mallorca, Spain
SRR13994249	1212559	1207230	WGS	Xylella fastidiosa subsp. fastidiosa	Population genomics of Xylella fastidiosa subsp. fastidiosa in Taiwan	No abstract found
SRR13994240	1208544	1203229	WGS	Xylella fastidiosa subsp. fastidiosa	Population genomics of Xylella fastidiosa subsp. fastidiosa in Taiwan	No abstract found
SRR8144204	1225343	1200830	WGA	Xylella fastidiosa	Xylella fastidiosa subsp. fastidiosa in Californian Grapevines	Xylella fastidiosa (Xf) subsp. fastidiosa, the etiological agent of Pierce's disease, has been present in California for more than a century. The singly-introduced genotype spread across the state causing large outbreaks and damaging the vine industry. The study presents 122 Xf. subsp. fastidiosa genomes and explore the genetic diversity associated with Pierce's disease in California. A total of …
SRR12401944	1205290	1196850	WGS	Xylella fastidiosa subsp. fastidiosa	US East Coast grapevine infecting X. fastidiosa subsp. fastidiosa isolates	Population genetics and comparative genomics analysis of grapevine-infecting X. fastidiosa subsp. fastidiosa isolates.
SRR14023933		1194200			Not found
SRR8187168	1200748	1193054	WGA	Xylella fastidiosa	Sequencing of Xylella fastidiosa subsp. pauca strains from Apulia, Italy	Sequencing of Xylella fastidiosa subsp. pauca strains from olive trees from Apulia, Italy
SRR13994223	1188202	1182926	WGS	Xylella fastidiosa subsp. fastidiosa	Population genomics of Xylella fastidiosa subsp. fastidiosa in Taiwan	No abstract found
SRR8187167	1183550	1176479	WGA	Xylella fastidiosa	Sequencing of Xylella fastidiosa subsp. pauca strains from Apulia, Italy	Sequencing of Xylella fastidiosa subsp. pauca strains from olive trees from Apulia, Italy
SRR14023932		1175298			Not found
SRR11931325	1193115	1174086	WGS	Xylella fastidiosa subsp. fastidiosa	Xylella fastidiosa subsp. fastidiosa strain:XYL1978/18 Genome sequencing and assembly	Whole-genome sequence of Xylella fastidiosa subsp. fastidiosa strain XYL178/18 isolated from Prunus dulcis in Mallorca, Spain
SRR13994237	1174094	1168656	WGS	Xylella fastidiosa subsp. fastidiosa	Population genomics of Xylella fastidiosa subsp. fastidiosa in Taiwan	No abstract found
SRR8454358	1177029	1168105	WGS	Xylella fastidiosa subsp. multiplex	Xylella fastidiosa subsp. multiplex strain:CFBP8418 Genome sequencing and assembly	Xylella fastidiosa, a bacterial plant pathogen confined in the past to the Americas, recently emerged in Europe. It was first reported in natural settings in France from Polygala myrtifolia shrubs in Corsica in July 2015 and in south-eastern mainland France in October 2015. These ornamentals were symptomatic and presented severe leaf scorches. All contaminated samples from France presented bacter…
SRR13994218	1172300	1166531	WGS	Xylella fastidiosa subsp. fastidiosa	Population genomics of Xylella fastidiosa subsp. fastidiosa in Taiwan	No abstract found
SRR8454248	1147101	1142110	WGS	Xylella fastidiosa subsp. multiplex	Xylella fastidiosa subsp. multiplex strain:CFBP8416 Genome sequencing and assembly	Xylella fastidiosa, a bacterial plant pathogen confined in the past to the Americas, recently emerged in Europe. It was first reported in natural settings in France from Polygala myrtifolia shrubs in Corsica in July 2015 and in south-eastern mainland France in October 2015. These ornamentals were symptomatic and presented severe leaf scorches. All contaminated samples from France presented bacter…
SRR8454254	1150672	1141157	WGS	Xylella fastidiosa subsp. multiplex	Xylella fastidiosa subsp. multiplex strain:CFBP8417 Genome sequencing and assembly	Xylella fastidiosa, a bacterial plant pathogen confined in the past to the Americas, recently emerged in Europe. It was first reported in natural settings in France from Polygala myrtifolia shrubs in Corsica in July 2015 and in south-eastern mainland France in October 2015. These ornamentals were symptomatic and presented severe leaf scorches. All contaminated samples from France presented bacter…
SRR11931329	1150383	1140131	WGS	Xylella fastidiosa subsp. fastidiosa	Xylella fastidiosa subsp. fastidiosa strain:XYL1978/18 Genome sequencing and assembly	Whole-genome sequence of Xylella fastidiosa subsp. fastidiosa strain XYL178/18 isolated from Prunus dulcis in Mallorca, Spain
SRR13994247	1141394	1135453	WGS	Xylella fastidiosa subsp. fastidiosa	Population genomics of Xylella fastidiosa subsp. fastidiosa in Taiwan	No abstract found
SRR8187169	1138935	1131322	WGA	Xylella fastidiosa	Sequencing of Xylella fastidiosa subsp. pauca strains from Apulia, Italy	Sequencing of Xylella fastidiosa subsp. pauca strains from olive trees from Apulia, Italy
SRR10246951	1206316	1126089	WGS	Xylella fastidiosa subsp. fastidiosa	Impacts of local population history and ecology on the evolution of a globally dispersed pathogen (Costa Rica samples)	Xylella fastidiosa subsp. fastidiosa samples obtained from Costa Rican Coffee, Guava, and Periwinkle.
SRR13994246	1130741	1125914	WGS	Xylella fastidiosa subsp. fastidiosa	Population genomics of Xylella fastidiosa subsp. fastidiosa in Taiwan	No abstract found
SRR8187198	1157617	1125760	WGA	Xylella fastidiosa	Sequencing of Xylella fastidiosa subsp. pauca strains from Apulia, Italy	Sequencing of Xylella fastidiosa subsp. pauca strains from olive trees from Apulia, Italy
SRR8187165	1126169	1119501	WGA	Xylella fastidiosa	Sequencing of Xylella fastidiosa subsp. pauca strains from Apulia, Italy	Sequencing of Xylella fastidiosa subsp. pauca strains from olive trees from Apulia, Italy
SRR13994220	1122212	1117856	WGS	Xylella fastidiosa subsp. fastidiosa	Population genomics of Xylella fastidiosa subsp. fastidiosa in Taiwan	No abstract found
SRR8187145	1140370	1113478	WGA	Xylella fastidiosa	Sequencing of Xylella fastidiosa subsp. pauca strains from Apulia, Italy	Sequencing of Xylella fastidiosa subsp. pauca strains from olive trees from Apulia, Italy
SRR8187194	1142779	1111535	WGA	Xylella fastidiosa	Sequencing of Xylella fastidiosa subsp. pauca strains from Apulia, Italy	Sequencing of Xylella fastidiosa subsp. pauca strains from olive trees from Apulia, Italy
SRR11931326	1121310	1107313	WGS	Xylella fastidiosa subsp. fastidiosa	Xylella fastidiosa subsp. fastidiosa strain:XYL1978/18 Genome sequencing and assembly	Whole-genome sequence of Xylella fastidiosa subsp. fastidiosa strain XYL178/18 isolated from Prunus dulcis in Mallorca, Spain
SRR8187164	1109687	1102937	WGA	Xylella fastidiosa	Sequencing of Xylella fastidiosa subsp. pauca strains from Apulia, Italy	Sequencing of Xylella fastidiosa subsp. pauca strains from olive trees from Apulia, Italy
SRR11931336	1118085	1099618	WGS	Xylella fastidiosa subsp. multiplex	Xylella fastidiosa subsp. fastidiosa strain:XYL1978/18 Genome sequencing and assembly	Whole-genome sequence of Xylella fastidiosa subsp. fastidiosa strain XYL178/18 isolated from Prunus dulcis in Mallorca, Spain
SRR11931333	1069618	1062762	WGS	Xylella fastidiosa subsp. multiplex	Xylella fastidiosa subsp. fastidiosa strain:XYL1978/18 Genome sequencing and assembly	Whole-genome sequence of Xylella fastidiosa subsp. fastidiosa strain XYL178/18 isolated from Prunus dulcis in Mallorca, Spain
SRR7774442	1064908	1054787	WGA	Xylella fastidiosa	Genomic diversity and recombination in Xylella fastidiosa	The project provides insights on the genetic diversity of the plant pathogen, Xylella fastidiosa on three continents, investigating variations in selection forces, gene differences and divergent time between the different subspecies
SRR13994222	1059065	1054191	WGS	Xylella fastidiosa subsp. fastidiosa	Population genomics of Xylella fastidiosa subsp. fastidiosa in Taiwan	No abstract found
SRR11931338	1065726	1048892	WGS	Xylella fastidiosa subsp. multiplex	Xylella fastidiosa subsp. fastidiosa strain:XYL1978/18 Genome sequencing and assembly	Whole-genome sequence of Xylella fastidiosa subsp. fastidiosa strain XYL178/18 isolated from Prunus dulcis in Mallorca, Spain
SRR11931337	1057077	1045350	WGS	Xylella fastidiosa subsp. fastidiosa	Xylella fastidiosa subsp. fastidiosa strain:XYL1978/18 Genome sequencing and assembly	Whole-genome sequence of Xylella fastidiosa subsp. fastidiosa strain XYL178/18 isolated from Prunus dulcis in Mallorca, Spain
SRR13994239	1047951	1043962	WGS	Xylella fastidiosa subsp. fastidiosa	Population genomics of Xylella fastidiosa subsp. fastidiosa in Taiwan	No abstract found
SRR13994221	1048135	1043818	WGS	Xylella fastidiosa subsp. fastidiosa	Population genomics of Xylella fastidiosa subsp. fastidiosa in Taiwan	No abstract found
SRR8144169	1086112	1026090	WGA	Xylella fastidiosa	Xylella fastidiosa subsp. fastidiosa in Californian Grapevines	Xylella fastidiosa (Xf) subsp. fastidiosa, the etiological agent of Pierce's disease, has been present in California for more than a century. The singly-introduced genotype spread across the state causing large outbreaks and damaging the vine industry. The study presents 122 Xf. subsp. fastidiosa genomes and explore the genetic diversity associated with Pierce's disease in California. A total of …
SRR8144160	1042326	1025882	WGA	Xylella fastidiosa	Xylella fastidiosa subsp. fastidiosa in Californian Grapevines	Xylella fastidiosa (Xf) subsp. fastidiosa, the etiological agent of Pierce's disease, has been present in California for more than a century. The singly-introduced genotype spread across the state causing large outbreaks and damaging the vine industry. The study presents 122 Xf. subsp. fastidiosa genomes and explore the genetic diversity associated with Pierce's disease in California. A total of …
SRR8080709	999138	987681	WGS	Xylella fastidiosa subsp. fastidiosa	Xylella fastidiosa subsp. fastidiosa strain:XYL2055 Genome sequencing and assembly	Whole-genome sequence of Xylella fastidiosa subsp. fastidiosa strain XYL2055 isolated from vineyard in Mallorca, Spain
SRR10246939	1056246	980943	WGS	Xylella fastidiosa subsp. fastidiosa	Impacts of local population history and ecology on the evolution of a globally dispersed pathogen (Costa Rica samples)	Xylella fastidiosa subsp. fastidiosa samples obtained from Costa Rican Coffee, Guava, and Periwinkle.
SRR13994238	982601	975903	WGS	Xylella fastidiosa subsp. fastidiosa	Population genomics of Xylella fastidiosa subsp. fastidiosa in Taiwan	No abstract found
SRR14023934		975507			Not found
SRR13994226	977742	973383	WGS	Xylella fastidiosa subsp. fastidiosa	Population genomics of Xylella fastidiosa subsp. fastidiosa in Taiwan	No abstract found
SRR14023936		969733			Not found
SRR11931327	979761	969619	WGS	Xylella fastidiosa subsp. fastidiosa	Xylella fastidiosa subsp. fastidiosa strain:XYL1978/18 Genome sequencing and assembly	Whole-genome sequence of Xylella fastidiosa subsp. fastidiosa strain XYL178/18 isolated from Prunus dulcis in Mallorca, Spain
SRR10246938	993602	963320	WGS	Xylella fastidiosa subsp. fastidiosa	Impacts of local population history and ecology on the evolution of a globally dispersed pathogen (Costa Rica samples)	Xylella fastidiosa subsp. fastidiosa samples obtained from Costa Rican Coffee, Guava, and Periwinkle.
SRR8187207	989500	962408	WGA	Xylella fastidiosa	Sequencing of Xylella fastidiosa subsp. pauca strains from Apulia, Italy	Sequencing of Xylella fastidiosa subsp. pauca strains from olive trees from Apulia, Italy
SRR13994219	955774	951148	WGS	Xylella fastidiosa subsp. fastidiosa	Population genomics of Xylella fastidiosa subsp. fastidiosa in Taiwan	No abstract found
SRR14023935		939902			Not found
SRR11931330	950495	939410	WGS	Xylella fastidiosa subsp. fastidiosa	Xylella fastidiosa subsp. fastidiosa strain:XYL1978/18 Genome sequencing and assembly	Whole-genome sequence of Xylella fastidiosa subsp. fastidiosa strain XYL178/18 isolated from Prunus dulcis in Mallorca, Spain
SRR6796148	980066	931832	WGS	Xylella fastidiosa	Xylella fastidiosa Genome sequencing and assembly	Identifying intersubspecific homologous regions in Xylella fastidiosa genomes
SRR14023930		930933			Not found
SRR8187192	960625	930509	WGA	Xylella fastidiosa	Sequencing of Xylella fastidiosa subsp. pauca strains from Apulia, Italy	Sequencing of Xylella fastidiosa subsp. pauca strains from olive trees from Apulia, Italy
SRR8187187	949092	927150	WGA	Xylella fastidiosa	Sequencing of Xylella fastidiosa subsp. pauca strains from Apulia, Italy	Sequencing of Xylella fastidiosa subsp. pauca strains from olive trees from Apulia, Italy
SRR11931332	926501	920132	WGS	Xylella fastidiosa subsp. fastidiosa	Xylella fastidiosa subsp. fastidiosa strain:XYL1978/18 Genome sequencing and assembly	Whole-genome sequence of Xylella fastidiosa subsp. fastidiosa strain XYL178/18 isolated from Prunus dulcis in Mallorca, Spain
SRR8187147	939956	918800	WGA	Xylella fastidiosa	Sequencing of Xylella fastidiosa subsp. pauca strains from Apulia, Italy	Sequencing of Xylella fastidiosa subsp. pauca strains from olive trees from Apulia, Italy
SRR11931334	927612	917550	WGS	Xylella fastidiosa subsp. multiplex	Xylella fastidiosa subsp. fastidiosa strain:XYL1978/18 Genome sequencing and assembly	Whole-genome sequence of Xylella fastidiosa subsp. fastidiosa strain XYL178/18 isolated from Prunus dulcis in Mallorca, Spain
SRR14023929		911320			Not found
SRR13994236	908348	904127	WGS	Xylella fastidiosa subsp. fastidiosa	Population genomics of Xylella fastidiosa subsp. fastidiosa in Taiwan	No abstract found
SRR8144131	915865	902289	WGA	Xylella fastidiosa	Xylella fastidiosa subsp. fastidiosa in Californian Grapevines	Xylella fastidiosa (Xf) subsp. fastidiosa, the etiological agent of Pierce's disease, has been present in California for more than a century. The singly-introduced genotype spread across the state causing large outbreaks and damaging the vine industry. The study presents 122 Xf. subsp. fastidiosa genomes and explore the genetic diversity associated with Pierce's disease in California. A total of …
SRR10246943	1010716	895620	WGS	Xylella fastidiosa subsp. fastidiosa	Impacts of local population history and ecology on the evolution of a globally dispersed pathogen (Costa Rica samples)	Xylella fastidiosa subsp. fastidiosa samples obtained from Costa Rican Coffee, Guava, and Periwinkle.
SRR11931339	905979	894141	WGS	Xylella fastidiosa subsp. fastidiosa	Xylella fastidiosa subsp. fastidiosa strain:XYL1978/18 Genome sequencing and assembly	Whole-genome sequence of Xylella fastidiosa subsp. fastidiosa strain XYL178/18 isolated from Prunus dulcis in Mallorca, Spain
SRR10246941	1017861	893626	WGS	Xylella fastidiosa subsp. fastidiosa	Impacts of local population history and ecology on the evolution of a globally dispersed pathogen (Costa Rica samples)	Xylella fastidiosa subsp. fastidiosa samples obtained from Costa Rican Coffee, Guava, and Periwinkle.
SRR7774458	897085	889713	WGA	Xylella fastidiosa	Genomic diversity and recombination in Xylella fastidiosa	The project provides insights on the genetic diversity of the plant pathogen, Xylella fastidiosa on three continents, investigating variations in selection forces, gene differences and divergent time between the different subspecies
SRR13994242	892386	888251	WGS	Xylella fastidiosa subsp. fastidiosa	Population genomics of Xylella fastidiosa subsp. fastidiosa in Taiwan	No abstract found
SRR7774457	889778	881946	WGA	Xylella fastidiosa	Genomic diversity and recombination in Xylella fastidiosa	The project provides insights on the genetic diversity of the plant pathogen, Xylella fastidiosa on three continents, investigating variations in selection forces, gene differences and divergent time between the different subspecies
SRR13994244	879343	875823	WGS	Xylella fastidiosa subsp. fastidiosa	Population genomics of Xylella fastidiosa subsp. fastidiosa in Taiwan	No abstract found
SRR8144168	894943	875560	WGA	Xylella fastidiosa	Xylella fastidiosa subsp. fastidiosa in Californian Grapevines	Xylella fastidiosa (Xf) subsp. fastidiosa, the etiological agent of Pierce's disease, has been present in California for more than a century. The singly-introduced genotype spread across the state causing large outbreaks and damaging the vine industry. The study presents 122 Xf. subsp. fastidiosa genomes and explore the genetic diversity associated with Pierce's disease in California. A total of …
SRR8144115	898058	870986	WGA	Xylella fastidiosa	Xylella fastidiosa subsp. fastidiosa in Californian Grapevines	Xylella fastidiosa (Xf) subsp. fastidiosa, the etiological agent of Pierce's disease, has been present in California for more than a century. The singly-introduced genotype spread across the state causing large outbreaks and damaging the vine industry. The study presents 122 Xf. subsp. fastidiosa genomes and explore the genetic diversity associated with Pierce's disease in California. A total of …
SRR6796149	1070279	868901	WGS	Xylella fastidiosa	Xylella fastidiosa Genome sequencing and assembly	Identifying intersubspecific homologous regions in Xylella fastidiosa genomes
SRR8187190	920221	867508	WGA	Xylella fastidiosa	Sequencing of Xylella fastidiosa subsp. pauca strains from Apulia, Italy	Sequencing of Xylella fastidiosa subsp. pauca strains from olive trees from Apulia, Italy
SRR11931331	871611	859767	WGS	Xylella fastidiosa subsp. fastidiosa	Xylella fastidiosa subsp. fastidiosa strain:XYL1978/18 Genome sequencing and assembly	Whole-genome sequence of Xylella fastidiosa subsp. fastidiosa strain XYL178/18 isolated from Prunus dulcis in Mallorca, Spain
SRR14023927		859704			Not found
SRR13994241	861105	857531	WGS	Xylella fastidiosa subsp. fastidiosa	Population genomics of Xylella fastidiosa subsp. fastidiosa in Taiwan	No abstract found
SRR13994245	861033	857364	WGS	Xylella fastidiosa subsp. fastidiosa	Population genomics of Xylella fastidiosa subsp. fastidiosa in Taiwan	No abstract found
SRR14023928		848165			Not found
SRR8144193	870856	847048	WGA	Xylella fastidiosa	Xylella fastidiosa subsp. fastidiosa in Californian Grapevines	Xylella fastidiosa (Xf) subsp. fastidiosa, the etiological agent of Pierce's disease, has been present in California for more than a century. The singly-introduced genotype spread across the state causing large outbreaks and damaging the vine industry. The study presents 122 Xf. subsp. fastidiosa genomes and explore the genetic diversity associated with Pierce's disease in California. A total of …
SRR8187195	871964	842744	WGA	Xylella fastidiosa	Sequencing of Xylella fastidiosa subsp. pauca strains from Apulia, Italy	Sequencing of Xylella fastidiosa subsp. pauca strains from olive trees from Apulia, Italy
SRR10246942	885010	839628	WGS	Xylella fastidiosa subsp. fastidiosa	Impacts of local population history and ecology on the evolution of a globally dispersed pathogen (Costa Rica samples)	Xylella fastidiosa subsp. fastidiosa samples obtained from Costa Rican Coffee, Guava, and Periwinkle.
SRR7774441	832503	824819	WGA	Xylella fastidiosa	Genomic diversity and recombination in Xylella fastidiosa	The project provides insights on the genetic diversity of the plant pathogen, Xylella fastidiosa on three continents, investigating variations in selection forces, gene differences and divergent time between the different subspecies
SRR10246937	894438	816585	WGS	Xylella fastidiosa subsp. fastidiosa	Impacts of local population history and ecology on the evolution of a globally dispersed pathogen (Costa Rica samples)	Xylella fastidiosa subsp. fastidiosa samples obtained from Costa Rican Coffee, Guava, and Periwinkle.
SRR14023931		816173			Not found
SRR15093612	1070582	815790	WGS	Xylella fastidiosa subsp. multiplex	Improving genome resources for Xylella fastidiosa strains AlmaEM3 and BB08-1	The purpose of this study was to improve the genome assembly quality of two blueberry-infecting Xylella fastidiosa subsp. multiplex strains, AlmaEM3 and BB08-1, by using a combination of long and short read technologies.
SRR8144197	832998	815762	WGA	Xylella fastidiosa	Xylella fastidiosa subsp. fastidiosa in Californian Grapevines	Xylella fastidiosa (Xf) subsp. fastidiosa, the etiological agent of Pierce's disease, has been present in California for more than a century. The singly-introduced genotype spread across the state causing large outbreaks and damaging the vine industry. The study presents 122 Xf. subsp. fastidiosa genomes and explore the genetic diversity associated with Pierce's disease in California. A total of …
SRR13994243	816574	812529	WGS	Xylella fastidiosa subsp. fastidiosa	Population genomics of Xylella fastidiosa subsp. fastidiosa in Taiwan	No abstract found
SRR8187162	822674	799612	WGA	Xylella fastidiosa	Sequencing of Xylella fastidiosa subsp. pauca strains from Apulia, Italy	Sequencing of Xylella fastidiosa subsp. pauca strains from olive trees from Apulia, Italy
SRR8187140	813711	788137	WGA	Xylella fastidiosa	Sequencing of Xylella fastidiosa subsp. pauca strains from Apulia, Italy	Sequencing of Xylella fastidiosa subsp. pauca strains from olive trees from Apulia, Italy
SRR8187199	808285	779051	WGA	Xylella fastidiosa	Sequencing of Xylella fastidiosa subsp. pauca strains from Apulia, Italy	Sequencing of Xylella fastidiosa subsp. pauca strains from olive trees from Apulia, Italy
SRR8187143	787723	767166	WGA	Xylella fastidiosa	Sequencing of Xylella fastidiosa subsp. pauca strains from Apulia, Italy	Sequencing of Xylella fastidiosa subsp. pauca strains from olive trees from Apulia, Italy
SRR8187184	781222	763307	WGA	Xylella fastidiosa	Sequencing of Xylella fastidiosa subsp. pauca strains from Apulia, Italy	Sequencing of Xylella fastidiosa subsp. pauca strains from olive trees from Apulia, Italy
SRR8144226	779016	759525	WGA	Xylella fastidiosa	Xylella fastidiosa subsp. fastidiosa in Californian Grapevines	Xylella fastidiosa (Xf) subsp. fastidiosa, the etiological agent of Pierce's disease, has been present in California for more than a century. The singly-introduced genotype spread across the state causing large outbreaks and damaging the vine industry. The study presents 122 Xf. subsp. fastidiosa genomes and explore the genetic diversity associated with Pierce's disease in California. A total of …
SRR8187163	773225	748986	WGA	Xylella fastidiosa	Sequencing of Xylella fastidiosa subsp. pauca strains from Apulia, Italy	Sequencing of Xylella fastidiosa subsp. pauca strains from olive trees from Apulia, Italy
SRR8144211	763791	745280	WGA	Xylella fastidiosa	Xylella fastidiosa subsp. fastidiosa in Californian Grapevines	Xylella fastidiosa (Xf) subsp. fastidiosa, the etiological agent of Pierce's disease, has been present in California for more than a century. The singly-introduced genotype spread across the state causing large outbreaks and damaging the vine industry. The study presents 122 Xf. subsp. fastidiosa genomes and explore the genetic diversity associated with Pierce's disease in California. A total of …
SRR8187189	754692	723338	WGA	Xylella fastidiosa	Sequencing of Xylella fastidiosa subsp. pauca strains from Apulia, Italy	Sequencing of Xylella fastidiosa subsp. pauca strains from olive trees from Apulia, Italy
SRR8144180	735090	717527	WGA	Xylella fastidiosa	Xylella fastidiosa subsp. fastidiosa in Californian Grapevines	Xylella fastidiosa (Xf) subsp. fastidiosa, the etiological agent of Pierce's disease, has been present in California for more than a century. The singly-introduced genotype spread across the state causing large outbreaks and damaging the vine industry. The study presents 122 Xf. subsp. fastidiosa genomes and explore the genetic diversity associated with Pierce's disease in California. A total of …
SRR12782675	747106	706055	RNA-Seq	Xylella fastidiosa	Transcriptomes of Xylella fastidiosa strains	Xylella fastidiosa RNAseq
SRR8187153	718680	700898	WGA	Xylella fastidiosa	Sequencing of Xylella fastidiosa subsp. pauca strains from Apulia, Italy	Sequencing of Xylella fastidiosa subsp. pauca strains from olive trees from Apulia, Italy
SRR8144219	722075	692760	WGA	Xylella fastidiosa	Xylella fastidiosa subsp. fastidiosa in Californian Grapevines	Xylella fastidiosa (Xf) subsp. fastidiosa, the etiological agent of Pierce's disease, has been present in California for more than a century. The singly-introduced genotype spread across the state causing large outbreaks and damaging the vine industry. The study presents 122 Xf. subsp. fastidiosa genomes and explore the genetic diversity associated with Pierce's disease in California. A total of …
SRR8187196	715318	690976	WGA	Xylella fastidiosa	Sequencing of Xylella fastidiosa subsp. pauca strains from Apulia, Italy	Sequencing of Xylella fastidiosa subsp. pauca strains from olive trees from Apulia, Italy
SRR8082354	699284	689488	WGS	Xylella fastidiosa subsp. fastidiosa	Xylella fastidiosa subsp. fastidiosa strain:XYL1732 Genome sequencing and assembly	Whole-genome sequence of Xylella fastidiosa subsp. fastidiosa strain XYL1732 isolated from vineyard in Mallorca, Spain
SRR7774450	689425	683577	WGA	Xylella fastidiosa	Genomic diversity and recombination in Xylella fastidiosa	The project provides insights on the genetic diversity of the plant pathogen, Xylella fastidiosa on three continents, investigating variations in selection forces, gene differences and divergent time between the different subspecies
SRR8187155	699802	681747	WGA	Xylella fastidiosa	Sequencing of Xylella fastidiosa subsp. pauca strains from Apulia, Italy	Sequencing of Xylella fastidiosa subsp. pauca strains from olive trees from Apulia, Italy
SRR6796146	700107	672272	WGS	Xylella fastidiosa	Xylella fastidiosa Genome sequencing and assembly	Identifying intersubspecific homologous regions in Xylella fastidiosa genomes
SRR8144175	671346	655759	WGA	Xylella fastidiosa	Xylella fastidiosa subsp. fastidiosa in Californian Grapevines	Xylella fastidiosa (Xf) subsp. fastidiosa, the etiological agent of Pierce's disease, has been present in California for more than a century. The singly-introduced genotype spread across the state causing large outbreaks and damaging the vine industry. The study presents 122 Xf. subsp. fastidiosa genomes and explore the genetic diversity associated with Pierce's disease in California. A total of …
SRR8187156	677537	648992	WGA	Xylella fastidiosa	Sequencing of Xylella fastidiosa subsp. pauca strains from Apulia, Italy	Sequencing of Xylella fastidiosa subsp. pauca strains from olive trees from Apulia, Italy
SRR8144217	661524	634795	WGA	Xylella fastidiosa	Xylella fastidiosa subsp. fastidiosa in Californian Grapevines	Xylella fastidiosa (Xf) subsp. fastidiosa, the etiological agent of Pierce's disease, has been present in California for more than a century. The singly-introduced genotype spread across the state causing large outbreaks and damaging the vine industry. The study presents 122 Xf. subsp. fastidiosa genomes and explore the genetic diversity associated with Pierce's disease in California. A total of …
SRR11931328	641611	633739	WGS	Xylella fastidiosa subsp. fastidiosa	Xylella fastidiosa subsp. fastidiosa strain:XYL1978/18 Genome sequencing and assembly	Whole-genome sequence of Xylella fastidiosa subsp. fastidiosa strain XYL178/18 isolated from Prunus dulcis in Mallorca, Spain
SRR8187154	623384	608730	WGA	Xylella fastidiosa	Sequencing of Xylella fastidiosa subsp. pauca strains from Apulia, Italy	Sequencing of Xylella fastidiosa subsp. pauca strains from olive trees from Apulia, Italy
SRR8187148	611013	597502	WGA	Xylella fastidiosa	Sequencing of Xylella fastidiosa subsp. pauca strains from Apulia, Italy	Sequencing of Xylella fastidiosa subsp. pauca strains from olive trees from Apulia, Italy
SRR8187142	598511	582832	WGA	Xylella fastidiosa	Sequencing of Xylella fastidiosa subsp. pauca strains from Apulia, Italy	Sequencing of Xylella fastidiosa subsp. pauca strains from olive trees from Apulia, Italy
SRR8144165	596782	581426	WGA	Xylella fastidiosa	Xylella fastidiosa subsp. fastidiosa in Californian Grapevines	Xylella fastidiosa (Xf) subsp. fastidiosa, the etiological agent of Pierce's disease, has been present in California for more than a century. The singly-introduced genotype spread across the state causing large outbreaks and damaging the vine industry. The study presents 122 Xf. subsp. fastidiosa genomes and explore the genetic diversity associated with Pierce's disease in California. A total of …
SRR11659637	48745550	573133	WGS	plant metagenome	The endophyte microbiome of olive cultivars infected by Xylella fastidiosa	The microbiome of olive cultivars FS17 and Kalamata, both present in an orchard located in the outbreak area of southern Italy, were studied by WMSS, and 16S and ITS rRNA sequencing, at two different phenological stages (Spring and Autumn). The analysis aims to investigate (i) the xylem microbiome composition of olive cultivars FS17 and Kalamata showing a diverse response to the infection, (ii) t…
SRR6796153	634043	572350	WGS	Xylella fastidiosa	Xylella fastidiosa Genome sequencing and assembly	Identifying intersubspecific homologous regions in Xylella fastidiosa genomes
SRR8144111	599671	565319	WGA	Xylella fastidiosa	Xylella fastidiosa subsp. fastidiosa in Californian Grapevines	Xylella fastidiosa (Xf) subsp. fastidiosa, the etiological agent of Pierce's disease, has been present in California for more than a century. The singly-introduced genotype spread across the state causing large outbreaks and damaging the vine industry. The study presents 122 Xf. subsp. fastidiosa genomes and explore the genetic diversity associated with Pierce's disease in California. A total of …
SRR8187197	576888	556120	WGA	Xylella fastidiosa	Sequencing of Xylella fastidiosa subsp. pauca strains from Apulia, Italy	Sequencing of Xylella fastidiosa subsp. pauca strains from olive trees from Apulia, Italy
SRR8144224	581970	555170	WGA	Xylella fastidiosa	Xylella fastidiosa subsp. fastidiosa in Californian Grapevines	Xylella fastidiosa (Xf) subsp. fastidiosa, the etiological agent of Pierce's disease, has been present in California for more than a century. The singly-introduced genotype spread across the state causing large outbreaks and damaging the vine industry. The study presents 122 Xf. subsp. fastidiosa genomes and explore the genetic diversity associated with Pierce's disease in California. A total of …
SRR8144207	568097	554415	WGA	Xylella fastidiosa	Xylella fastidiosa subsp. fastidiosa in Californian Grapevines	Xylella fastidiosa (Xf) subsp. fastidiosa, the etiological agent of Pierce's disease, has been present in California for more than a century. The singly-introduced genotype spread across the state causing large outbreaks and damaging the vine industry. The study presents 122 Xf. subsp. fastidiosa genomes and explore the genetic diversity associated with Pierce's disease in California. A total of …
SRR8144225	584849	552961	WGA	Xylella fastidiosa	Xylella fastidiosa subsp. fastidiosa in Californian Grapevines	Xylella fastidiosa (Xf) subsp. fastidiosa, the etiological agent of Pierce's disease, has been present in California for more than a century. The singly-introduced genotype spread across the state causing large outbreaks and damaging the vine industry. The study presents 122 Xf. subsp. fastidiosa genomes and explore the genetic diversity associated with Pierce's disease in California. A total of …
SRR7774439	557595	551852	WGA	Xylella fastidiosa	Genomic diversity and recombination in Xylella fastidiosa	The project provides insights on the genetic diversity of the plant pathogen, Xylella fastidiosa on three continents, investigating variations in selection forces, gene differences and divergent time between the different subspecies
SRR8187152	565902	551753	WGA	Xylella fastidiosa	Sequencing of Xylella fastidiosa subsp. pauca strains from Apulia, Italy	Sequencing of Xylella fastidiosa subsp. pauca strains from olive trees from Apulia, Italy
SRR11659634	38914006	547200	WGS	plant metagenome	The endophyte microbiome of olive cultivars infected by Xylella fastidiosa	The microbiome of olive cultivars FS17 and Kalamata, both present in an orchard located in the outbreak area of southern Italy, were studied by WMSS, and 16S and ITS rRNA sequencing, at two different phenological stages (Spring and Autumn). The analysis aims to investigate (i) the xylem microbiome composition of olive cultivars FS17 and Kalamata showing a diverse response to the infection, (ii) t…
SRR12782678	598577	542186	RNA-Seq	Xylella fastidiosa	Transcriptomes of Xylella fastidiosa strains	Xylella fastidiosa RNAseq
SRR8144188	554241	540091	WGA	Xylella fastidiosa	Xylella fastidiosa subsp. fastidiosa in Californian Grapevines	Xylella fastidiosa (Xf) subsp. fastidiosa, the etiological agent of Pierce's disease, has been present in California for more than a century. The singly-introduced genotype spread across the state causing large outbreaks and damaging the vine industry. The study presents 122 Xf. subsp. fastidiosa genomes and explore the genetic diversity associated with Pierce's disease in California. A total of …
SRR8144183	564604	532698	WGA	Xylella fastidiosa	Xylella fastidiosa subsp. fastidiosa in Californian Grapevines	Xylella fastidiosa (Xf) subsp. fastidiosa, the etiological agent of Pierce's disease, has been present in California for more than a century. The singly-introduced genotype spread across the state causing large outbreaks and damaging the vine industry. The study presents 122 Xf. subsp. fastidiosa genomes and explore the genetic diversity associated with Pierce's disease in California. A total of …
SRR8144191	553004	530518	WGA	Xylella fastidiosa	Xylella fastidiosa subsp. fastidiosa in Californian Grapevines	Xylella fastidiosa (Xf) subsp. fastidiosa, the etiological agent of Pierce's disease, has been present in California for more than a century. The singly-introduced genotype spread across the state causing large outbreaks and damaging the vine industry. The study presents 122 Xf. subsp. fastidiosa genomes and explore the genetic diversity associated with Pierce's disease in California. A total of …
SRR10246944	560622	524387	WGS	Xylella fastidiosa subsp. fastidiosa	Impacts of local population history and ecology on the evolution of a globally dispersed pathogen (Costa Rica samples)	Xylella fastidiosa subsp. fastidiosa samples obtained from Costa Rican Coffee, Guava, and Periwinkle.
SRR6796156	617330	521707	WGS	Xylella fastidiosa	Xylella fastidiosa Genome sequencing and assembly	Identifying intersubspecific homologous regions in Xylella fastidiosa genomes
SRR8187208	532988	515093	WGA	Xylella fastidiosa	Sequencing of Xylella fastidiosa subsp. pauca strains from Apulia, Italy	Sequencing of Xylella fastidiosa subsp. pauca strains from olive trees from Apulia, Italy
SRR8144148	526280	511980	WGA	Xylella fastidiosa	Xylella fastidiosa subsp. fastidiosa in Californian Grapevines	Xylella fastidiosa (Xf) subsp. fastidiosa, the etiological agent of Pierce's disease, has been present in California for more than a century. The singly-introduced genotype spread across the state causing large outbreaks and damaging the vine industry. The study presents 122 Xf. subsp. fastidiosa genomes and explore the genetic diversity associated with Pierce's disease in California. A total of …
SRR12782679	723303	494621	RNA-Seq	Xylella fastidiosa	Transcriptomes of Xylella fastidiosa strains	Xylella fastidiosa RNAseq
SRR8187188	507266	492193	WGA	Xylella fastidiosa	Sequencing of Xylella fastidiosa subsp. pauca strains from Apulia, Italy	Sequencing of Xylella fastidiosa subsp. pauca strains from olive trees from Apulia, Italy
SRR053665	548274	488198	WGS	Xylella fastidiosa	Unraveling the first Xylella fastidiosa subsp. fastidiosa Genome from Texas	Xylella fastidiosa is a Gram-negative bacterial plant pathogen spread by a number of sharpshooter insect vectors including the Glassy-winged sharpshooter, Homoladisca vitripennis. Pierce’s Disease (PD) of grapevines is the result of the grape strain of the bacterium, X. fastidiosa supsp. fastidiosa growing in the xylem of the plant. PD typically results in vine death within 1 to 2 years. Several …
SRR8187160	501777	483450	WGA	Xylella fastidiosa	Sequencing of Xylella fastidiosa subsp. pauca strains from Apulia, Italy	Sequencing of Xylella fastidiosa subsp. pauca strains from olive trees from Apulia, Italy
SRR12782676	549340	482276	RNA-Seq	Xylella fastidiosa	Transcriptomes of Xylella fastidiosa strains	Xylella fastidiosa RNAseq
SRR8144198	483378	455078	WGA	Xylella fastidiosa	Xylella fastidiosa subsp. fastidiosa in Californian Grapevines	Xylella fastidiosa (Xf) subsp. fastidiosa, the etiological agent of Pierce's disease, has been present in California for more than a century. The singly-introduced genotype spread across the state causing large outbreaks and damaging the vine industry. The study presents 122 Xf. subsp. fastidiosa genomes and explore the genetic diversity associated with Pierce's disease in California. A total of …
SRR8144127	445865	436767	WGA	Xylella fastidiosa	Xylella fastidiosa subsp. fastidiosa in Californian Grapevines	Xylella fastidiosa (Xf) subsp. fastidiosa, the etiological agent of Pierce's disease, has been present in California for more than a century. The singly-introduced genotype spread across the state causing large outbreaks and damaging the vine industry. The study presents 122 Xf. subsp. fastidiosa genomes and explore the genetic diversity associated with Pierce's disease in California. A total of …
SRR8144135	464219	434863	WGA	Xylella fastidiosa	Xylella fastidiosa subsp. fastidiosa in Californian Grapevines	Xylella fastidiosa (Xf) subsp. fastidiosa, the etiological agent of Pierce's disease, has been present in California for more than a century. The singly-introduced genotype spread across the state causing large outbreaks and damaging the vine industry. The study presents 122 Xf. subsp. fastidiosa genomes and explore the genetic diversity associated with Pierce's disease in California. A total of …
SRR8144194	443472	432843	WGA	Xylella fastidiosa	Xylella fastidiosa subsp. fastidiosa in Californian Grapevines	Xylella fastidiosa (Xf) subsp. fastidiosa, the etiological agent of Pierce's disease, has been present in California for more than a century. The singly-introduced genotype spread across the state causing large outbreaks and damaging the vine industry. The study presents 122 Xf. subsp. fastidiosa genomes and explore the genetic diversity associated with Pierce's disease in California. A total of …
SRR8144136	443984	420737	WGA	Xylella fastidiosa	Xylella fastidiosa subsp. fastidiosa in Californian Grapevines	Xylella fastidiosa (Xf) subsp. fastidiosa, the etiological agent of Pierce's disease, has been present in California for more than a century. The singly-introduced genotype spread across the state causing large outbreaks and damaging the vine industry. The study presents 122 Xf. subsp. fastidiosa genomes and explore the genetic diversity associated with Pierce's disease in California. A total of …
SRR8144162	434775	412942	WGA	Xylella fastidiosa	Xylella fastidiosa subsp. fastidiosa in Californian Grapevines	Xylella fastidiosa (Xf) subsp. fastidiosa, the etiological agent of Pierce's disease, has been present in California for more than a century. The singly-introduced genotype spread across the state causing large outbreaks and damaging the vine industry. The study presents 122 Xf. subsp. fastidiosa genomes and explore the genetic diversity associated with Pierce's disease in California. A total of …
SRR8144196	429890	412514	WGA	Xylella fastidiosa	Xylella fastidiosa subsp. fastidiosa in Californian Grapevines	Xylella fastidiosa (Xf) subsp. fastidiosa, the etiological agent of Pierce's disease, has been present in California for more than a century. The singly-introduced genotype spread across the state causing large outbreaks and damaging the vine industry. The study presents 122 Xf. subsp. fastidiosa genomes and explore the genetic diversity associated with Pierce's disease in California. A total of …
SRR11659639	42453647	411163	WGS	plant metagenome	The endophyte microbiome of olive cultivars infected by Xylella fastidiosa	The microbiome of olive cultivars FS17 and Kalamata, both present in an orchard located in the outbreak area of southern Italy, were studied by WMSS, and 16S and ITS rRNA sequencing, at two different phenological stages (Spring and Autumn). The analysis aims to investigate (i) the xylem microbiome composition of olive cultivars FS17 and Kalamata showing a diverse response to the infection, (ii) t…
SRR8144166	420447	407951	WGA	Xylella fastidiosa	Xylella fastidiosa subsp. fastidiosa in Californian Grapevines	Xylella fastidiosa (Xf) subsp. fastidiosa, the etiological agent of Pierce's disease, has been present in California for more than a century. The singly-introduced genotype spread across the state causing large outbreaks and damaging the vine industry. The study presents 122 Xf. subsp. fastidiosa genomes and explore the genetic diversity associated with Pierce's disease in California. A total of …
SRR8144205	421369	405464	WGA	Xylella fastidiosa	Xylella fastidiosa subsp. fastidiosa in Californian Grapevines	Xylella fastidiosa (Xf) subsp. fastidiosa, the etiological agent of Pierce's disease, has been present in California for more than a century. The singly-introduced genotype spread across the state causing large outbreaks and damaging the vine industry. The study presents 122 Xf. subsp. fastidiosa genomes and explore the genetic diversity associated with Pierce's disease in California. A total of …
SRR8144203	425495	405354	WGA	Xylella fastidiosa	Xylella fastidiosa subsp. fastidiosa in Californian Grapevines	Xylella fastidiosa (Xf) subsp. fastidiosa, the etiological agent of Pierce's disease, has been present in California for more than a century. The singly-introduced genotype spread across the state causing large outbreaks and damaging the vine industry. The study presents 122 Xf. subsp. fastidiosa genomes and explore the genetic diversity associated with Pierce's disease in California. A total of …
SRR24955973	440928	404974	WGS	Xylella fastidiosa	Xylella fastidiosa isolates from ICMP collection New Zealand	Isolates of Xylella fastidiosa sourced from the International Collection of Micro-organisms from Plants, Manaaki Whenua, Landcare Research, Auckland, New Zealand were sequenced at Agriculture Victoria, AgriBio Melbourne. Illumina and Nanopore sequencing data were used for making complete genome assemblies with plasmids.
SRR8144163	418284	404134	WGA	Xylella fastidiosa	Xylella fastidiosa subsp. fastidiosa in Californian Grapevines	Xylella fastidiosa (Xf) subsp. fastidiosa, the etiological agent of Pierce's disease, has been present in California for more than a century. The singly-introduced genotype spread across the state causing large outbreaks and damaging the vine industry. The study presents 122 Xf. subsp. fastidiosa genomes and explore the genetic diversity associated with Pierce's disease in California. A total of …
SRR8144107	425672	403546	WGA	Xylella fastidiosa	Xylella fastidiosa subsp. fastidiosa in Californian Grapevines	Xylella fastidiosa (Xf) subsp. fastidiosa, the etiological agent of Pierce's disease, has been present in California for more than a century. The singly-introduced genotype spread across the state causing large outbreaks and damaging the vine industry. The study presents 122 Xf. subsp. fastidiosa genomes and explore the genetic diversity associated with Pierce's disease in California. A total of …
SRR8144117	423021	401872	WGA	Xylella fastidiosa	Xylella fastidiosa subsp. fastidiosa in Californian Grapevines	Xylella fastidiosa (Xf) subsp. fastidiosa, the etiological agent of Pierce's disease, has been present in California for more than a century. The singly-introduced genotype spread across the state causing large outbreaks and damaging the vine industry. The study presents 122 Xf. subsp. fastidiosa genomes and explore the genetic diversity associated with Pierce's disease in California. A total of …
SRR8144181	406106	394166	WGA	Xylella fastidiosa	Xylella fastidiosa subsp. fastidiosa in Californian Grapevines	Xylella fastidiosa (Xf) subsp. fastidiosa, the etiological agent of Pierce's disease, has been present in California for more than a century. The singly-introduced genotype spread across the state causing large outbreaks and damaging the vine industry. The study presents 122 Xf. subsp. fastidiosa genomes and explore the genetic diversity associated with Pierce's disease in California. A total of …
SRR13994234	399056	393741	WGS	Xylella fastidiosa subsp. fastidiosa	Population genomics of Xylella fastidiosa subsp. fastidiosa in Taiwan	No abstract found
SRR8144200	412225	393235	WGA	Xylella fastidiosa	Xylella fastidiosa subsp. fastidiosa in Californian Grapevines	Xylella fastidiosa (Xf) subsp. fastidiosa, the etiological agent of Pierce's disease, has been present in California for more than a century. The singly-introduced genotype spread across the state causing large outbreaks and damaging the vine industry. The study presents 122 Xf. subsp. fastidiosa genomes and explore the genetic diversity associated with Pierce's disease in California. A total of …
SRR10246945	428941	392060	WGS	Xylella fastidiosa subsp. fastidiosa	Impacts of local population history and ecology on the evolution of a globally dispersed pathogen (Costa Rica samples)	Xylella fastidiosa subsp. fastidiosa samples obtained from Costa Rican Coffee, Guava, and Periwinkle.
SRR8144218	405596	385770	WGA	Xylella fastidiosa	Xylella fastidiosa subsp. fastidiosa in Californian Grapevines	Xylella fastidiosa (Xf) subsp. fastidiosa, the etiological agent of Pierce's disease, has been present in California for more than a century. The singly-introduced genotype spread across the state causing large outbreaks and damaging the vine industry. The study presents 122 Xf. subsp. fastidiosa genomes and explore the genetic diversity associated with Pierce's disease in California. A total of …
SRR8144170	401046	382304	WGA	Xylella fastidiosa	Xylella fastidiosa subsp. fastidiosa in Californian Grapevines	Xylella fastidiosa (Xf) subsp. fastidiosa, the etiological agent of Pierce's disease, has been present in California for more than a century. The singly-introduced genotype spread across the state causing large outbreaks and damaging the vine industry. The study presents 122 Xf. subsp. fastidiosa genomes and explore the genetic diversity associated with Pierce's disease in California. A total of …
SRR8144130	395742	380525	WGA	Xylella fastidiosa	Xylella fastidiosa subsp. fastidiosa in Californian Grapevines	Xylella fastidiosa (Xf) subsp. fastidiosa, the etiological agent of Pierce's disease, has been present in California for more than a century. The singly-introduced genotype spread across the state causing large outbreaks and damaging the vine industry. The study presents 122 Xf. subsp. fastidiosa genomes and explore the genetic diversity associated with Pierce's disease in California. A total of …
SRR8144210	397083	379681	WGA	Xylella fastidiosa	Xylella fastidiosa subsp. fastidiosa in Californian Grapevines	Xylella fastidiosa (Xf) subsp. fastidiosa, the etiological agent of Pierce's disease, has been present in California for more than a century. The singly-introduced genotype spread across the state causing large outbreaks and damaging the vine industry. The study presents 122 Xf. subsp. fastidiosa genomes and explore the genetic diversity associated with Pierce's disease in California. A total of …
SRR8144156	397854	378018	WGA	Xylella fastidiosa	Xylella fastidiosa subsp. fastidiosa in Californian Grapevines	Xylella fastidiosa (Xf) subsp. fastidiosa, the etiological agent of Pierce's disease, has been present in California for more than a century. The singly-introduced genotype spread across the state causing large outbreaks and damaging the vine industry. The study presents 122 Xf. subsp. fastidiosa genomes and explore the genetic diversity associated with Pierce's disease in California. A total of …
SRR8144192	393381	375976	WGA	Xylella fastidiosa	Xylella fastidiosa subsp. fastidiosa in Californian Grapevines	Xylella fastidiosa (Xf) subsp. fastidiosa, the etiological agent of Pierce's disease, has been present in California for more than a century. The singly-introduced genotype spread across the state causing large outbreaks and damaging the vine industry. The study presents 122 Xf. subsp. fastidiosa genomes and explore the genetic diversity associated with Pierce's disease in California. A total of …
SRR12782680	673026	375935	RNA-Seq	Xylella fastidiosa	Transcriptomes of Xylella fastidiosa strains	Xylella fastidiosa RNAseq
SRR8144114	393752	372828	WGA	Xylella fastidiosa	Xylella fastidiosa subsp. fastidiosa in Californian Grapevines	Xylella fastidiosa (Xf) subsp. fastidiosa, the etiological agent of Pierce's disease, has been present in California for more than a century. The singly-introduced genotype spread across the state causing large outbreaks and damaging the vine industry. The study presents 122 Xf. subsp. fastidiosa genomes and explore the genetic diversity associated with Pierce's disease in California. A total of …
SRR6796147	409096	369993	WGS	Xylella fastidiosa	Xylella fastidiosa Genome sequencing and assembly	Identifying intersubspecific homologous regions in Xylella fastidiosa genomes
SRR12782674	381986	368384	RNA-Seq	Xylella fastidiosa	Transcriptomes of Xylella fastidiosa strains	Xylella fastidiosa RNAseq
SRR8144171	385284	367879	WGA	Xylella fastidiosa	Xylella fastidiosa subsp. fastidiosa in Californian Grapevines	Xylella fastidiosa (Xf) subsp. fastidiosa, the etiological agent of Pierce's disease, has been present in California for more than a century. The singly-introduced genotype spread across the state causing large outbreaks and damaging the vine industry. The study presents 122 Xf. subsp. fastidiosa genomes and explore the genetic diversity associated with Pierce's disease in California. A total of …
SRR8144145	384012	367867	WGA	Xylella fastidiosa	Xylella fastidiosa subsp. fastidiosa in Californian Grapevines	Xylella fastidiosa (Xf) subsp. fastidiosa, the etiological agent of Pierce's disease, has been present in California for more than a century. The singly-introduced genotype spread across the state causing large outbreaks and damaging the vine industry. The study presents 122 Xf. subsp. fastidiosa genomes and explore the genetic diversity associated with Pierce's disease in California. A total of …
SRR8144184	380326	362462	WGA	Xylella fastidiosa	Xylella fastidiosa subsp. fastidiosa in Californian Grapevines	Xylella fastidiosa (Xf) subsp. fastidiosa, the etiological agent of Pierce's disease, has been present in California for more than a century. The singly-introduced genotype spread across the state causing large outbreaks and damaging the vine industry. The study presents 122 Xf. subsp. fastidiosa genomes and explore the genetic diversity associated with Pierce's disease in California. A total of …
SRR8187191	371133	359665	WGA	Xylella fastidiosa	Sequencing of Xylella fastidiosa subsp. pauca strains from Apulia, Italy	Sequencing of Xylella fastidiosa subsp. pauca strains from olive trees from Apulia, Italy
SRR8144206	370807	353045	WGA	Xylella fastidiosa	Xylella fastidiosa subsp. fastidiosa in Californian Grapevines	Xylella fastidiosa (Xf) subsp. fastidiosa, the etiological agent of Pierce's disease, has been present in California for more than a century. The singly-introduced genotype spread across the state causing large outbreaks and damaging the vine industry. The study presents 122 Xf. subsp. fastidiosa genomes and explore the genetic diversity associated with Pierce's disease in California. A total of …
SRR8187151	631145	352691	WGA	Xylella fastidiosa	Sequencing of Xylella fastidiosa subsp. pauca strains from Apulia, Italy	Sequencing of Xylella fastidiosa subsp. pauca strains from olive trees from Apulia, Italy
SRR8144161	378623	352207	WGA	Xylella fastidiosa	Xylella fastidiosa subsp. fastidiosa in Californian Grapevines	Xylella fastidiosa (Xf) subsp. fastidiosa, the etiological agent of Pierce's disease, has been present in California for more than a century. The singly-introduced genotype spread across the state causing large outbreaks and damaging the vine industry. The study presents 122 Xf. subsp. fastidiosa genomes and explore the genetic diversity associated with Pierce's disease in California. A total of …
SRR8144214	366102	348731	WGA	Xylella fastidiosa	Xylella fastidiosa subsp. fastidiosa in Californian Grapevines	Xylella fastidiosa (Xf) subsp. fastidiosa, the etiological agent of Pierce's disease, has been present in California for more than a century. The singly-introduced genotype spread across the state causing large outbreaks and damaging the vine industry. The study presents 122 Xf. subsp. fastidiosa genomes and explore the genetic diversity associated with Pierce's disease in California. A total of …
SRR8144121	363317	348479	WGA	Xylella fastidiosa	Xylella fastidiosa subsp. fastidiosa in Californian Grapevines	Xylella fastidiosa (Xf) subsp. fastidiosa, the etiological agent of Pierce's disease, has been present in California for more than a century. The singly-introduced genotype spread across the state causing large outbreaks and damaging the vine industry. The study presents 122 Xf. subsp. fastidiosa genomes and explore the genetic diversity associated with Pierce's disease in California. A total of …
SRR8144190	363776	348342	WGA	Xylella fastidiosa	Xylella fastidiosa subsp. fastidiosa in Californian Grapevines	Xylella fastidiosa (Xf) subsp. fastidiosa, the etiological agent of Pierce's disease, has been present in California for more than a century. The singly-introduced genotype spread across the state causing large outbreaks and damaging the vine industry. The study presents 122 Xf. subsp. fastidiosa genomes and explore the genetic diversity associated with Pierce's disease in California. A total of …
SRR8144209	677958	345540	WGA	Xylella fastidiosa	Xylella fastidiosa subsp. fastidiosa in Californian Grapevines	Xylella fastidiosa (Xf) subsp. fastidiosa, the etiological agent of Pierce's disease, has been present in California for more than a century. The singly-introduced genotype spread across the state causing large outbreaks and damaging the vine industry. The study presents 122 Xf. subsp. fastidiosa genomes and explore the genetic diversity associated with Pierce's disease in California. A total of …
SRR12782677	374575	345415	RNA-Seq	Xylella fastidiosa	Transcriptomes of Xylella fastidiosa strains	Xylella fastidiosa RNAseq
SRR8144120	354270	342548	WGA	Xylella fastidiosa	Xylella fastidiosa subsp. fastidiosa in Californian Grapevines	Xylella fastidiosa (Xf) subsp. fastidiosa, the etiological agent of Pierce's disease, has been present in California for more than a century. The singly-introduced genotype spread across the state causing large outbreaks and damaging the vine industry. The study presents 122 Xf. subsp. fastidiosa genomes and explore the genetic diversity associated with Pierce's disease in California. A total of …
SRR8144216	358803	338371	WGA	Xylella fastidiosa	Xylella fastidiosa subsp. fastidiosa in Californian Grapevines	Xylella fastidiosa (Xf) subsp. fastidiosa, the etiological agent of Pierce's disease, has been present in California for more than a century. The singly-introduced genotype spread across the state causing large outbreaks and damaging the vine industry. The study presents 122 Xf. subsp. fastidiosa genomes and explore the genetic diversity associated with Pierce's disease in California. A total of …
SRR8144227	352866	335934	WGA	Xylella fastidiosa	Xylella fastidiosa subsp. fastidiosa in Californian Grapevines	Xylella fastidiosa (Xf) subsp. fastidiosa, the etiological agent of Pierce's disease, has been present in California for more than a century. The singly-introduced genotype spread across the state causing large outbreaks and damaging the vine industry. The study presents 122 Xf. subsp. fastidiosa genomes and explore the genetic diversity associated with Pierce's disease in California. A total of …
SRR8144195	350289	335196	WGA	Xylella fastidiosa	Xylella fastidiosa subsp. fastidiosa in Californian Grapevines	Xylella fastidiosa (Xf) subsp. fastidiosa, the etiological agent of Pierce's disease, has been present in California for more than a century. The singly-introduced genotype spread across the state causing large outbreaks and damaging the vine industry. The study presents 122 Xf. subsp. fastidiosa genomes and explore the genetic diversity associated with Pierce's disease in California. A total of …
SRR8144123	349464	334956	WGA	Xylella fastidiosa	Xylella fastidiosa subsp. fastidiosa in Californian Grapevines	Xylella fastidiosa (Xf) subsp. fastidiosa, the etiological agent of Pierce's disease, has been present in California for more than a century. The singly-introduced genotype spread across the state causing large outbreaks and damaging the vine industry. The study presents 122 Xf. subsp. fastidiosa genomes and explore the genetic diversity associated with Pierce's disease in California. A total of …
SRR8144138	351615	333485	WGA	Xylella fastidiosa	Xylella fastidiosa subsp. fastidiosa in Californian Grapevines	Xylella fastidiosa (Xf) subsp. fastidiosa, the etiological agent of Pierce's disease, has been present in California for more than a century. The singly-introduced genotype spread across the state causing large outbreaks and damaging the vine industry. The study presents 122 Xf. subsp. fastidiosa genomes and explore the genetic diversity associated with Pierce's disease in California. A total of …
SRR8144134	344743	333460	WGA	Xylella fastidiosa	Xylella fastidiosa subsp. fastidiosa in Californian Grapevines	Xylella fastidiosa (Xf) subsp. fastidiosa, the etiological agent of Pierce's disease, has been present in California for more than a century. The singly-introduced genotype spread across the state causing large outbreaks and damaging the vine industry. The study presents 122 Xf. subsp. fastidiosa genomes and explore the genetic diversity associated with Pierce's disease in California. A total of …
SRR8144109	352991	332015	WGA	Xylella fastidiosa	Xylella fastidiosa subsp. fastidiosa in Californian Grapevines	Xylella fastidiosa (Xf) subsp. fastidiosa, the etiological agent of Pierce's disease, has been present in California for more than a century. The singly-introduced genotype spread across the state causing large outbreaks and damaging the vine industry. The study presents 122 Xf. subsp. fastidiosa genomes and explore the genetic diversity associated with Pierce's disease in California. A total of …
SRR8144202	347749	331865	WGA	Xylella fastidiosa	Xylella fastidiosa subsp. fastidiosa in Californian Grapevines	Xylella fastidiosa (Xf) subsp. fastidiosa, the etiological agent of Pierce's disease, has been present in California for more than a century. The singly-introduced genotype spread across the state causing large outbreaks and damaging the vine industry. The study presents 122 Xf. subsp. fastidiosa genomes and explore the genetic diversity associated with Pierce's disease in California. A total of …
SRR8144129	339980	326118	WGA	Xylella fastidiosa	Xylella fastidiosa subsp. fastidiosa in Californian Grapevines	Xylella fastidiosa (Xf) subsp. fastidiosa, the etiological agent of Pierce's disease, has been present in California for more than a century. The singly-introduced genotype spread across the state causing large outbreaks and damaging the vine industry. The study presents 122 Xf. subsp. fastidiosa genomes and explore the genetic diversity associated with Pierce's disease in California. A total of …
SRR6796157	361498	324389	WGS	Xylella fastidiosa	Xylella fastidiosa Genome sequencing and assembly	Identifying intersubspecific homologous regions in Xylella fastidiosa genomes
SRR8144153	344284	321992	WGA	Xylella fastidiosa	Xylella fastidiosa subsp. fastidiosa in Californian Grapevines	Xylella fastidiosa (Xf) subsp. fastidiosa, the etiological agent of Pierce's disease, has been present in California for more than a century. The singly-introduced genotype spread across the state causing large outbreaks and damaging the vine industry. The study presents 122 Xf. subsp. fastidiosa genomes and explore the genetic diversity associated with Pierce's disease in California. A total of …
SRR8144158	322215	313496	WGA	Xylella fastidiosa	Xylella fastidiosa subsp. fastidiosa in Californian Grapevines	Xylella fastidiosa (Xf) subsp. fastidiosa, the etiological agent of Pierce's disease, has been present in California for more than a century. The singly-introduced genotype spread across the state causing large outbreaks and damaging the vine industry. The study presents 122 Xf. subsp. fastidiosa genomes and explore the genetic diversity associated with Pierce's disease in California. A total of …
SRR8144223	324046	309226	WGA	Xylella fastidiosa	Xylella fastidiosa subsp. fastidiosa in Californian Grapevines	Xylella fastidiosa (Xf) subsp. fastidiosa, the etiological agent of Pierce's disease, has been present in California for more than a century. The singly-introduced genotype spread across the state causing large outbreaks and damaging the vine industry. The study presents 122 Xf. subsp. fastidiosa genomes and explore the genetic diversity associated with Pierce's disease in California. A total of …
SRR8144125	324805	307319	WGA	Xylella fastidiosa	Xylella fastidiosa subsp. fastidiosa in Californian Grapevines	Xylella fastidiosa (Xf) subsp. fastidiosa, the etiological agent of Pierce's disease, has been present in California for more than a century. The singly-introduced genotype spread across the state causing large outbreaks and damaging the vine industry. The study presents 122 Xf. subsp. fastidiosa genomes and explore the genetic diversity associated with Pierce's disease in California. A total of …
SRR8144212	321928	305279	WGA	Xylella fastidiosa	Xylella fastidiosa subsp. fastidiosa in Californian Grapevines	Xylella fastidiosa (Xf) subsp. fastidiosa, the etiological agent of Pierce's disease, has been present in California for more than a century. The singly-introduced genotype spread across the state causing large outbreaks and damaging the vine industry. The study presents 122 Xf. subsp. fastidiosa genomes and explore the genetic diversity associated with Pierce's disease in California. A total of …
SRR8144201	321764	302034	WGA	Xylella fastidiosa	Xylella fastidiosa subsp. fastidiosa in Californian Grapevines	Xylella fastidiosa (Xf) subsp. fastidiosa, the etiological agent of Pierce's disease, has been present in California for more than a century. The singly-introduced genotype spread across the state causing large outbreaks and damaging the vine industry. The study presents 122 Xf. subsp. fastidiosa genomes and explore the genetic diversity associated with Pierce's disease in California. A total of …
SRR8144146	318623	301747	WGA	Xylella fastidiosa	Xylella fastidiosa subsp. fastidiosa in Californian Grapevines	Xylella fastidiosa (Xf) subsp. fastidiosa, the etiological agent of Pierce's disease, has been present in California for more than a century. The singly-introduced genotype spread across the state causing large outbreaks and damaging the vine industry. The study presents 122 Xf. subsp. fastidiosa genomes and explore the genetic diversity associated with Pierce's disease in California. A total of …
SRR8144167	310542	299951	WGA	Xylella fastidiosa	Xylella fastidiosa subsp. fastidiosa in Californian Grapevines	Xylella fastidiosa (Xf) subsp. fastidiosa, the etiological agent of Pierce's disease, has been present in California for more than a century. The singly-introduced genotype spread across the state causing large outbreaks and damaging the vine industry. The study presents 122 Xf. subsp. fastidiosa genomes and explore the genetic diversity associated with Pierce's disease in California. A total of …
SRR8144137	313488	296866	WGA	Xylella fastidiosa	Xylella fastidiosa subsp. fastidiosa in Californian Grapevines	Xylella fastidiosa (Xf) subsp. fastidiosa, the etiological agent of Pierce's disease, has been present in California for more than a century. The singly-introduced genotype spread across the state causing large outbreaks and damaging the vine industry. The study presents 122 Xf. subsp. fastidiosa genomes and explore the genetic diversity associated with Pierce's disease in California. A total of …
SRR8144199	314367	296505	WGA	Xylella fastidiosa	Xylella fastidiosa subsp. fastidiosa in Californian Grapevines	Xylella fastidiosa (Xf) subsp. fastidiosa, the etiological agent of Pierce's disease, has been present in California for more than a century. The singly-introduced genotype spread across the state causing large outbreaks and damaging the vine industry. The study presents 122 Xf. subsp. fastidiosa genomes and explore the genetic diversity associated with Pierce's disease in California. A total of …
SRR8144141	308055	295150	WGA	Xylella fastidiosa	Xylella fastidiosa subsp. fastidiosa in Californian Grapevines	Xylella fastidiosa (Xf) subsp. fastidiosa, the etiological agent of Pierce's disease, has been present in California for more than a century. The singly-introduced genotype spread across the state causing large outbreaks and damaging the vine industry. The study presents 122 Xf. subsp. fastidiosa genomes and explore the genetic diversity associated with Pierce's disease in California. A total of …
SRR8144208	308103	293218	WGA	Xylella fastidiosa	Xylella fastidiosa subsp. fastidiosa in Californian Grapevines	Xylella fastidiosa (Xf) subsp. fastidiosa, the etiological agent of Pierce's disease, has been present in California for more than a century. The singly-introduced genotype spread across the state causing large outbreaks and damaging the vine industry. The study presents 122 Xf. subsp. fastidiosa genomes and explore the genetic diversity associated with Pierce's disease in California. A total of …
SRR8144139	301322	290811	WGA	Xylella fastidiosa	Xylella fastidiosa subsp. fastidiosa in Californian Grapevines	Xylella fastidiosa (Xf) subsp. fastidiosa, the etiological agent of Pierce's disease, has been present in California for more than a century. The singly-introduced genotype spread across the state causing large outbreaks and damaging the vine industry. The study presents 122 Xf. subsp. fastidiosa genomes and explore the genetic diversity associated with Pierce's disease in California. A total of …
SRR8144155	302286	286172	WGA	Xylella fastidiosa	Xylella fastidiosa subsp. fastidiosa in Californian Grapevines	Xylella fastidiosa (Xf) subsp. fastidiosa, the etiological agent of Pierce's disease, has been present in California for more than a century. The singly-introduced genotype spread across the state causing large outbreaks and damaging the vine industry. The study presents 122 Xf. subsp. fastidiosa genomes and explore the genetic diversity associated with Pierce's disease in California. A total of …
SRR8144106	302249	283944	WGA	Xylella fastidiosa	Xylella fastidiosa subsp. fastidiosa in Californian Grapevines	Xylella fastidiosa (Xf) subsp. fastidiosa, the etiological agent of Pierce's disease, has been present in California for more than a century. The singly-introduced genotype spread across the state causing large outbreaks and damaging the vine industry. The study presents 122 Xf. subsp. fastidiosa genomes and explore the genetic diversity associated with Pierce's disease in California. A total of …
SRR8144116	291965	278405	WGA	Xylella fastidiosa	Xylella fastidiosa subsp. fastidiosa in Californian Grapevines	Xylella fastidiosa (Xf) subsp. fastidiosa, the etiological agent of Pierce's disease, has been present in California for more than a century. The singly-introduced genotype spread across the state causing large outbreaks and damaging the vine industry. The study presents 122 Xf. subsp. fastidiosa genomes and explore the genetic diversity associated with Pierce's disease in California. A total of …
SRR8144124	290928	277722	WGA	Xylella fastidiosa	Xylella fastidiosa subsp. fastidiosa in Californian Grapevines	Xylella fastidiosa (Xf) subsp. fastidiosa, the etiological agent of Pierce's disease, has been present in California for more than a century. The singly-introduced genotype spread across the state causing large outbreaks and damaging the vine industry. The study presents 122 Xf. subsp. fastidiosa genomes and explore the genetic diversity associated with Pierce's disease in California. A total of …
SRR8144151	295089	276684	WGA	Xylella fastidiosa	Xylella fastidiosa subsp. fastidiosa in Californian Grapevines	Xylella fastidiosa (Xf) subsp. fastidiosa, the etiological agent of Pierce's disease, has been present in California for more than a century. The singly-introduced genotype spread across the state causing large outbreaks and damaging the vine industry. The study presents 122 Xf. subsp. fastidiosa genomes and explore the genetic diversity associated with Pierce's disease in California. A total of …
SRR8144108	288365	276315	WGA	Xylella fastidiosa	Xylella fastidiosa subsp. fastidiosa in Californian Grapevines	Xylella fastidiosa (Xf) subsp. fastidiosa, the etiological agent of Pierce's disease, has been present in California for more than a century. The singly-introduced genotype spread across the state causing large outbreaks and damaging the vine industry. The study presents 122 Xf. subsp. fastidiosa genomes and explore the genetic diversity associated with Pierce's disease in California. A total of …
SRR8144185	289103	274783	WGA	Xylella fastidiosa	Xylella fastidiosa subsp. fastidiosa in Californian Grapevines	Xylella fastidiosa (Xf) subsp. fastidiosa, the etiological agent of Pierce's disease, has been present in California for more than a century. The singly-introduced genotype spread across the state causing large outbreaks and damaging the vine industry. The study presents 122 Xf. subsp. fastidiosa genomes and explore the genetic diversity associated with Pierce's disease in California. A total of …
SRR8144110	294989	274368	WGA	Xylella fastidiosa	Xylella fastidiosa subsp. fastidiosa in Californian Grapevines	Xylella fastidiosa (Xf) subsp. fastidiosa, the etiological agent of Pierce's disease, has been present in California for more than a century. The singly-introduced genotype spread across the state causing large outbreaks and damaging the vine industry. The study presents 122 Xf. subsp. fastidiosa genomes and explore the genetic diversity associated with Pierce's disease in California. A total of …
SRR8144154	287578	273609	WGA	Xylella fastidiosa	Xylella fastidiosa subsp. fastidiosa in Californian Grapevines	Xylella fastidiosa (Xf) subsp. fastidiosa, the etiological agent of Pierce's disease, has been present in California for more than a century. The singly-introduced genotype spread across the state causing large outbreaks and damaging the vine industry. The study presents 122 Xf. subsp. fastidiosa genomes and explore the genetic diversity associated with Pierce's disease in California. A total of …
SRR8144220	287548	272841	WGA	Xylella fastidiosa	Xylella fastidiosa subsp. fastidiosa in Californian Grapevines	Xylella fastidiosa (Xf) subsp. fastidiosa, the etiological agent of Pierce's disease, has been present in California for more than a century. The singly-introduced genotype spread across the state causing large outbreaks and damaging the vine industry. The study presents 122 Xf. subsp. fastidiosa genomes and explore the genetic diversity associated with Pierce's disease in California. A total of …
SRR8144157	287191	272176	WGA	Xylella fastidiosa	Xylella fastidiosa subsp. fastidiosa in Californian Grapevines	Xylella fastidiosa (Xf) subsp. fastidiosa, the etiological agent of Pierce's disease, has been present in California for more than a century. The singly-introduced genotype spread across the state causing large outbreaks and damaging the vine industry. The study presents 122 Xf. subsp. fastidiosa genomes and explore the genetic diversity associated with Pierce's disease in California. A total of …
SRR8144119	285276	271384	WGA	Xylella fastidiosa	Xylella fastidiosa subsp. fastidiosa in Californian Grapevines	Xylella fastidiosa (Xf) subsp. fastidiosa, the etiological agent of Pierce's disease, has been present in California for more than a century. The singly-introduced genotype spread across the state causing large outbreaks and damaging the vine industry. The study presents 122 Xf. subsp. fastidiosa genomes and explore the genetic diversity associated with Pierce's disease in California. A total of …
SRR8187150	279102	270711	WGA	Xylella fastidiosa	Sequencing of Xylella fastidiosa subsp. pauca strains from Apulia, Italy	Sequencing of Xylella fastidiosa subsp. pauca strains from olive trees from Apulia, Italy
SRR8144126	281939	270174	WGA	Xylella fastidiosa	Xylella fastidiosa subsp. fastidiosa in Californian Grapevines	Xylella fastidiosa (Xf) subsp. fastidiosa, the etiological agent of Pierce's disease, has been present in California for more than a century. The singly-introduced genotype spread across the state causing large outbreaks and damaging the vine industry. The study presents 122 Xf. subsp. fastidiosa genomes and explore the genetic diversity associated with Pierce's disease in California. A total of …
SRR8144164	276627	268064	WGA	Xylella fastidiosa	Xylella fastidiosa subsp. fastidiosa in Californian Grapevines	Xylella fastidiosa (Xf) subsp. fastidiosa, the etiological agent of Pierce's disease, has been present in California for more than a century. The singly-introduced genotype spread across the state causing large outbreaks and damaging the vine industry. The study presents 122 Xf. subsp. fastidiosa genomes and explore the genetic diversity associated with Pierce's disease in California. A total of …
SRR8144179	272688	265448	WGA	Xylella fastidiosa	Xylella fastidiosa subsp. fastidiosa in Californian Grapevines	Xylella fastidiosa (Xf) subsp. fastidiosa, the etiological agent of Pierce's disease, has been present in California for more than a century. The singly-introduced genotype spread across the state causing large outbreaks and damaging the vine industry. The study presents 122 Xf. subsp. fastidiosa genomes and explore the genetic diversity associated with Pierce's disease in California. A total of …
SRR12782681	534570	259011	RNA-Seq	Xylella fastidiosa	Transcriptomes of Xylella fastidiosa strains	Xylella fastidiosa RNAseq
SRR8144215	274350	258279	WGA	Xylella fastidiosa	Xylella fastidiosa subsp. fastidiosa in Californian Grapevines	Xylella fastidiosa (Xf) subsp. fastidiosa, the etiological agent of Pierce's disease, has been present in California for more than a century. The singly-introduced genotype spread across the state causing large outbreaks and damaging the vine industry. The study presents 122 Xf. subsp. fastidiosa genomes and explore the genetic diversity associated with Pierce's disease in California. A total of …
SRR13994235	264722	257743	WGS	Xylella fastidiosa subsp. fastidiosa	Population genomics of Xylella fastidiosa subsp. fastidiosa in Taiwan	No abstract found
SRR22122613	5531215	256686	WGS	Xylella fastidiosa subsp. pauca	Xylella fastidiosa subsp. pauca genome sequencing	The goal of this study us to sequencing the genome of Xylella fastidiosa subsp. pauca strains associated to almonds and olives diseases in Argentina. This information allow to clarify aspects relevant to the mechanisms of adaptation to their hosts, effectors of virulence, which will support epidemiological studies
SRR8144221	262489	253100	WGA	Xylella fastidiosa	Xylella fastidiosa subsp. fastidiosa in Californian Grapevines	Xylella fastidiosa (Xf) subsp. fastidiosa, the etiological agent of Pierce's disease, has been present in California for more than a century. The singly-introduced genotype spread across the state causing large outbreaks and damaging the vine industry. The study presents 122 Xf. subsp. fastidiosa genomes and explore the genetic diversity associated with Pierce's disease in California. A total of …
SRR24955974	281205	253067	WGS	Xylella fastidiosa	Xylella fastidiosa isolates from ICMP collection New Zealand	Isolates of Xylella fastidiosa sourced from the International Collection of Micro-organisms from Plants, Manaaki Whenua, Landcare Research, Auckland, New Zealand were sequenced at Agriculture Victoria, AgriBio Melbourne. Illumina and Nanopore sequencing data were used for making complete genome assemblies with plasmids.
SRR8144149	257254	245636	WGA	Xylella fastidiosa	Xylella fastidiosa subsp. fastidiosa in Californian Grapevines	Xylella fastidiosa (Xf) subsp. fastidiosa, the etiological agent of Pierce's disease, has been present in California for more than a century. The singly-introduced genotype spread across the state causing large outbreaks and damaging the vine industry. The study presents 122 Xf. subsp. fastidiosa genomes and explore the genetic diversity associated with Pierce's disease in California. A total of …
SRR8144213	485552	237587	WGA	Xylella fastidiosa	Xylella fastidiosa subsp. fastidiosa in Californian Grapevines	Xylella fastidiosa (Xf) subsp. fastidiosa, the etiological agent of Pierce's disease, has been present in California for more than a century. The singly-introduced genotype spread across the state causing large outbreaks and damaging the vine industry. The study presents 122 Xf. subsp. fastidiosa genomes and explore the genetic diversity associated with Pierce's disease in California. A total of …
SRR22096421	251578	232569	WGA	Xylella fastidiosa subsp. fastidiosa	Complete genome resources for seven strains of Xylella fastidiosa subsp. fastidiosa	Xylella fastidiosa is a bacterial plant pathogen disseminated across the Americas, while its presence is currently described in several European countries.This study provides the complete genome of seven strains isolated from Rhamnus alaternus (R2XF4358/18 and XYL461), Vitis vinifera (IVIA5770, CFBP8351, CFPB8083 and WM1-1), Coffea canephora (CFBP8073). All strains belong to X. fastidiosa subsp. …
SRR8144147	243898	229972	WGA	Xylella fastidiosa	Xylella fastidiosa subsp. fastidiosa in Californian Grapevines	Xylella fastidiosa (Xf) subsp. fastidiosa, the etiological agent of Pierce's disease, has been present in California for more than a century. The singly-introduced genotype spread across the state causing large outbreaks and damaging the vine industry. The study presents 122 Xf. subsp. fastidiosa genomes and explore the genetic diversity associated with Pierce's disease in California. A total of …
SRR8144187	240478	228945	WGA	Xylella fastidiosa	Xylella fastidiosa subsp. fastidiosa in Californian Grapevines	Xylella fastidiosa (Xf) subsp. fastidiosa, the etiological agent of Pierce's disease, has been present in California for more than a century. The singly-introduced genotype spread across the state causing large outbreaks and damaging the vine industry. The study presents 122 Xf. subsp. fastidiosa genomes and explore the genetic diversity associated with Pierce's disease in California. A total of …
SRR6958542	229240033	223665	OTHER	Populus trichocarpa	Populus trichocarpa BESC-1251 Standard Draft genome sequencing	Populus trichocarpa BESC-1251 Standard Draft
SRR8144112	235029	223185	WGA	Xylella fastidiosa	Xylella fastidiosa subsp. fastidiosa in Californian Grapevines	Xylella fastidiosa (Xf) subsp. fastidiosa, the etiological agent of Pierce's disease, has been present in California for more than a century. The singly-introduced genotype spread across the state causing large outbreaks and damaging the vine industry. The study presents 122 Xf. subsp. fastidiosa genomes and explore the genetic diversity associated with Pierce's disease in California. A total of …
SRR14917432	226927	217950	WGS	Xylella fastidiosa subsp. multiplex	Improving genome resources for Xylella fastidiosa strains AlmaEM3 and BB08-1	The purpose of this study was to improve the genome assembly quality of two blueberry-infecting Xylella fastidiosa subsp. multiplex strains, AlmaEM3 and BB08-1, by using a combination of long and short read technologies.
SRR8144186	223190	213485	WGA	Xylella fastidiosa	Xylella fastidiosa subsp. fastidiosa in Californian Grapevines	Xylella fastidiosa (Xf) subsp. fastidiosa, the etiological agent of Pierce's disease, has been present in California for more than a century. The singly-introduced genotype spread across the state causing large outbreaks and damaging the vine industry. The study presents 122 Xf. subsp. fastidiosa genomes and explore the genetic diversity associated with Pierce's disease in California. A total of …
SRR8144132	218499	209677	WGA	Xylella fastidiosa	Xylella fastidiosa subsp. fastidiosa in Californian Grapevines	Xylella fastidiosa (Xf) subsp. fastidiosa, the etiological agent of Pierce's disease, has been present in California for more than a century. The singly-introduced genotype spread across the state causing large outbreaks and damaging the vine industry. The study presents 122 Xf. subsp. fastidiosa genomes and explore the genetic diversity associated with Pierce's disease in California. A total of …
SRR24955975	230567	208970	WGS	Xylella fastidiosa	Xylella fastidiosa isolates from ICMP collection New Zealand	Isolates of Xylella fastidiosa sourced from the International Collection of Micro-organisms from Plants, Manaaki Whenua, Landcare Research, Auckland, New Zealand were sequenced at Agriculture Victoria, AgriBio Melbourne. Illumina and Nanopore sequencing data were used for making complete genome assemblies with plasmids.
SRR21131470	215032	205311	WGS	Xylella fastidiosa subsp. fastidiosa	Xylella fastidiosa strains from California and Georgia	Xylella fastidiosa strains belonging to subspecies fastidiosa, morus, and multiplex isolated from a variety of hosts in California and Georgia from 2006 to 2017.
SRR22096414	220874	203981	WGA	Xylella fastidiosa subsp. fastidiosa	Complete genome resources for seven strains of Xylella fastidiosa subsp. fastidiosa	Xylella fastidiosa is a bacterial plant pathogen disseminated across the Americas, while its presence is currently described in several European countries.This study provides the complete genome of seven strains isolated from Rhamnus alaternus (R2XF4358/18 and XYL461), Vitis vinifera (IVIA5770, CFBP8351, CFPB8083 and WM1-1), Coffea canephora (CFBP8073). All strains belong to X. fastidiosa subsp. …
SRR21131450		187398			Not found
SRR22096418	199484	186456	WGA	Xylella fastidiosa subsp. fastidiosa	Complete genome resources for seven strains of Xylella fastidiosa subsp. fastidiosa	Xylella fastidiosa is a bacterial plant pathogen disseminated across the Americas, while its presence is currently described in several European countries.This study provides the complete genome of seven strains isolated from Rhamnus alaternus (R2XF4358/18 and XYL461), Vitis vinifera (IVIA5770, CFBP8351, CFPB8083 and WM1-1), Coffea canephora (CFBP8073). All strains belong to X. fastidiosa subsp. …
SRR22096417	196138	179965	WGA	Xylella fastidiosa subsp. fastidiosa	Complete genome resources for seven strains of Xylella fastidiosa subsp. fastidiosa	Xylella fastidiosa is a bacterial plant pathogen disseminated across the Americas, while its presence is currently described in several European countries.This study provides the complete genome of seven strains isolated from Rhamnus alaternus (R2XF4358/18 and XYL461), Vitis vinifera (IVIA5770, CFBP8351, CFPB8083 and WM1-1), Coffea canephora (CFBP8073). All strains belong to X. fastidiosa subsp. …
SRR8187181	93450872	179336	WGA	Xylella fastidiosa	Sequencing of Xylella fastidiosa subsp. pauca strains from Apulia, Italy	Sequencing of Xylella fastidiosa subsp. pauca strains from olive trees from Apulia, Italy
SRR22122610	201379	177840	WGS	Xylella fastidiosa subsp. pauca	Xylella fastidiosa subsp. pauca genome sequencing	The goal of this study us to sequencing the genome of Xylella fastidiosa subsp. pauca strains associated to almonds and olives diseases in Argentina. This information allow to clarify aspects relevant to the mechanisms of adaptation to their hosts, effectors of virulence, which will support epidemiological studies
SRR8144144	311888	174145	WGA	Xylella fastidiosa	Xylella fastidiosa subsp. fastidiosa in Californian Grapevines	Xylella fastidiosa (Xf) subsp. fastidiosa, the etiological agent of Pierce's disease, has been present in California for more than a century. The singly-introduced genotype spread across the state causing large outbreaks and damaging the vine industry. The study presents 122 Xf. subsp. fastidiosa genomes and explore the genetic diversity associated with Pierce's disease in California. A total of …
SRR24955972	180657	164194	WGS	Xylella fastidiosa	Xylella fastidiosa isolates from ICMP collection New Zealand	Isolates of Xylella fastidiosa sourced from the International Collection of Micro-organisms from Plants, Manaaki Whenua, Landcare Research, Auckland, New Zealand were sequenced at Agriculture Victoria, AgriBio Melbourne. Illumina and Nanopore sequencing data were used for making complete genome assemblies with plasmids.
SRR6798505	202679	162893	WGS	Xylella fastidiosa	Xylella fastidiosa Genome sequencing and assembly	Identifying intersubspecific homologous regions in Xylella fastidiosa genomes
SRR12829153	10128426	162078	WGS	synthetic metagenome	SBV IMPROVER MICROBIOTA COMPOSITION PREDICTION CHALLENGE	Real and simulated sequencing data for the sbv IMPROVER microbiota composition prediction challenge
SRR16009460	352913	154348	RNA-Seq	Xylella fastidiosa subsp. fastidiosa	Using next generation sequencing to compare gene expression of wild type and ?csp1 mutant of bacterial plant pathogen Xylella fastidiosa strain Stag's Leap	To investigate the role(s) of a cold shock protein homolog (Csp1) in plant pathogenic bacteria Xylella fastidiosa, we compared transcriptome profiles between wild type and a csp1 deletion mutant (?csp1) using long read Nanopore RNA sequencing. Overall design: Examined mRNA profiles of 7 day old wild type and ?csp1 X. fastidiosa cells grown on PD3 agar plates under standard conditions (28�C) and a…
SRR22096415	182794	151899	WGA	Xylella fastidiosa subsp. fastidiosa	Complete genome resources for seven strains of Xylella fastidiosa subsp. fastidiosa	Xylella fastidiosa is a bacterial plant pathogen disseminated across the Americas, while its presence is currently described in several European countries.This study provides the complete genome of seven strains isolated from Rhamnus alaternus (R2XF4358/18 and XYL461), Vitis vinifera (IVIA5770, CFBP8351, CFPB8083 and WM1-1), Coffea canephora (CFBP8073). All strains belong to X. fastidiosa subsp. …
SRR6796145	159534	151668	WGS	Xylella fastidiosa	Xylella fastidiosa Genome sequencing and assembly	Identifying intersubspecific homologous regions in Xylella fastidiosa genomes
SRR21131455	156630	150217	WGS	Xylella fastidiosa subsp. fastidiosa	Xylella fastidiosa strains from California and Georgia	Xylella fastidiosa strains belonging to subspecies fastidiosa, morus, and multiplex isolated from a variety of hosts in California and Georgia from 2006 to 2017.
SRR6796151	169081	146091	WGS	Xylella fastidiosa	Xylella fastidiosa Genome sequencing and assembly	Identifying intersubspecific homologous regions in Xylella fastidiosa genomes
SRR6796154	183386	141341	WGS	Xylella fastidiosa	Xylella fastidiosa Genome sequencing and assembly	Identifying intersubspecific homologous regions in Xylella fastidiosa genomes
SRR8144189	232918	138913	WGA	Xylella fastidiosa	Xylella fastidiosa subsp. fastidiosa in Californian Grapevines	Xylella fastidiosa (Xf) subsp. fastidiosa, the etiological agent of Pierce's disease, has been present in California for more than a century. The singly-introduced genotype spread across the state causing large outbreaks and damaging the vine industry. The study presents 122 Xf. subsp. fastidiosa genomes and explore the genetic diversity associated with Pierce's disease in California. A total of …
SRR24939228	1259233	137285	CLONE	Xylella fastidiosa subsp. multiplex	Xylella fastidiosa	Xylella fastidiosa diversity within Virginia
SRR22096416	144358	135819	WGA	Xylella fastidiosa subsp. fastidiosa	Complete genome resources for seven strains of Xylella fastidiosa subsp. fastidiosa	Xylella fastidiosa is a bacterial plant pathogen disseminated across the Americas, while its presence is currently described in several European countries.This study provides the complete genome of seven strains isolated from Rhamnus alaternus (R2XF4358/18 and XYL461), Vitis vinifera (IVIA5770, CFBP8351, CFPB8083 and WM1-1), Coffea canephora (CFBP8073). All strains belong to X. fastidiosa subsp. …
SRR21131467	139436	134495	WGS	Xylella fastidiosa subsp. multiplex	Xylella fastidiosa strains from California and Georgia	Xylella fastidiosa strains belonging to subspecies fastidiosa, morus, and multiplex isolated from a variety of hosts in California and Georgia from 2006 to 2017.
SRR21143298	133895	130133	WGS	Xylella fastidiosa subsp. multiplex	Xylella fastidiosa strains from California and Georgia	Xylella fastidiosa strains belonging to subspecies fastidiosa, morus, and multiplex isolated from a variety of hosts in California and Georgia from 2006 to 2017.
SRR21131448	134467	129828	WGS	Xylella fastidiosa subsp. multiplex	Xylella fastidiosa strains from California and Georgia	Xylella fastidiosa strains belonging to subspecies fastidiosa, morus, and multiplex isolated from a variety of hosts in California and Georgia from 2006 to 2017.
SRR21143302	136515	129192	WGS	Xylella fastidiosa subsp. morus	Xylella fastidiosa strains from California and Georgia	Xylella fastidiosa strains belonging to subspecies fastidiosa, morus, and multiplex isolated from a variety of hosts in California and Georgia from 2006 to 2017.
SRR21131465		129192			Not found
SRR21131473	134212	128529	WGS	Xylella fastidiosa subsp. fastidiosa	Xylella fastidiosa strains from California and Georgia	Xylella fastidiosa strains belonging to subspecies fastidiosa, morus, and multiplex isolated from a variety of hosts in California and Georgia from 2006 to 2017.
SRR21131474	133182	127546	WGS	Xylella fastidiosa subsp. fastidiosa	Xylella fastidiosa strains from California and Georgia	Xylella fastidiosa strains belonging to subspecies fastidiosa, morus, and multiplex isolated from a variety of hosts in California and Georgia from 2006 to 2017.
SRR8263260	196092	125843	WGS	Xylella fastidiosa subsp. pauca	Xylella fastidiosa Genome sequencing and assembly	Identifying intersubspecific homologous regions in Xylella fastidiosa genomes
SRR11659631	25255482	123829	WGS	plant metagenome	The endophyte microbiome of olive cultivars infected by Xylella fastidiosa	The microbiome of olive cultivars FS17 and Kalamata, both present in an orchard located in the outbreak area of southern Italy, were studied by WMSS, and 16S and ITS rRNA sequencing, at two different phenological stages (Spring and Autumn). The analysis aims to investigate (i) the xylem microbiome composition of olive cultivars FS17 and Kalamata showing a diverse response to the infection, (ii) t…
SRR20800146	129181	123504	OTHER	Xylella fastidiosa	Xylella fastidiosa strain:ATCC 35873 Genome sequencing	Xylella fastidiosa cuases bacterial leaf scorch diseases in landscrpe trees including elm.
SRR6796155	175569	121195	WGS	Xylella fastidiosa	Xylella fastidiosa Genome sequencing and assembly	Identifying intersubspecific homologous regions in Xylella fastidiosa genomes
SRR24767204	83336444	120769	POOLCLONE	Xylella fastidiosa subsp. multiplex	Xylella fastidiosa	Xylella fastidiosa diversity within Virginia
SRR24459456	127101	118664	WGS	Xylella fastidiosa subsp. multiplex	Xylella fastidiosa blueberry leaf scorch strains from Georgia	Whole genome sequences of X. fastidiosa subsp. fastidiosa strain and X. fastidiosa subsp. multiplex strain
SRR6798506	172543	116523	WGS	Xylella fastidiosa	Xylella fastidiosa Genome sequencing and assembly	Identifying intersubspecific homologous regions in Xylella fastidiosa genomes
SRR21143297	116418	112044	WGS	Xylella fastidiosa subsp. multiplex	Xylella fastidiosa strains from California and Georgia	Xylella fastidiosa strains belonging to subspecies fastidiosa, morus, and multiplex isolated from a variety of hosts in California and Georgia from 2006 to 2017.
SRR24459457	119787	111157	WGS	Xylella fastidiosa subsp. fastidiosa	Xylella fastidiosa blueberry leaf scorch strains from Georgia	Whole genome sequences of X. fastidiosa subsp. fastidiosa strain and X. fastidiosa subsp. multiplex strain
SRR2063276	233834	106028	OTHER	Xylella fastidiosa Temecula1	The Epigenomic Landscape of Prokaryotes	DNA methylation is an important regulator of genome function in the eukaryotes, but it is currently unclear if the same is true in prokaryotes. While regulatory functions have been demonstrated for a small number of bacteria, there have been no large-scale studies of prokaryotic methylomes and the full repertoire of targets and biological functions of DNA methylation remains unclear. Here we appl…
SRR21131466	110205	105644	WGS	Xylella fastidiosa subsp. fastidiosa	Xylella fastidiosa strains from California and Georgia	Xylella fastidiosa strains belonging to subspecies fastidiosa, morus, and multiplex isolated from a variety of hosts in California and Georgia from 2006 to 2017.
SRR8144159	263667	105248	WGA	Xylella fastidiosa	Xylella fastidiosa subsp. fastidiosa in Californian Grapevines	Xylella fastidiosa (Xf) subsp. fastidiosa, the etiological agent of Pierce's disease, has been present in California for more than a century. The singly-introduced genotype spread across the state causing large outbreaks and damaging the vine industry. The study presents 122 Xf. subsp. fastidiosa genomes and explore the genetic diversity associated with Pierce's disease in California. A total of …
SRR8187174	70140272	104998	WGA	Xylella fastidiosa	Sequencing of Xylella fastidiosa subsp. pauca strains from Apulia, Italy	Sequencing of Xylella fastidiosa subsp. pauca strains from olive trees from Apulia, Italy
SRR21131464	111876	104690	WGS	Xylella fastidiosa subsp. sandyi	Xylella fastidiosa strains from California and Georgia	Xylella fastidiosa strains belonging to subspecies fastidiosa, morus, and multiplex isolated from a variety of hosts in California and Georgia from 2006 to 2017.
SRR22122614	113495	102256	WGS	Xylella fastidiosa subsp. pauca	Xylella fastidiosa subsp. pauca genome sequencing	The goal of this study us to sequencing the genome of Xylella fastidiosa subsp. pauca strains associated to almonds and olives diseases in Argentina. This information allow to clarify aspects relevant to the mechanisms of adaptation to their hosts, effectors of virulence, which will support epidemiological studies
SRR20800147	107052	101797	OTHER	Xylella fastidiosa	Xylella fastidiosa strain:ATCC 35873 Genome sequencing	Xylella fastidiosa cuases bacterial leaf scorch diseases in landscrpe trees including elm.
SRR8263206	140594	99432	WGS	Xylella fastidiosa subsp. pauca	Xylella fastidiosa Genome sequencing and assembly	Identifying intersubspecific homologous regions in Xylella fastidiosa genomes
SRR8144143	100057	95783	WGA	Xylella fastidiosa	Xylella fastidiosa subsp. fastidiosa in Californian Grapevines	Xylella fastidiosa (Xf) subsp. fastidiosa, the etiological agent of Pierce's disease, has been present in California for more than a century. The singly-introduced genotype spread across the state causing large outbreaks and damaging the vine industry. The study presents 122 Xf. subsp. fastidiosa genomes and explore the genetic diversity associated with Pierce's disease in California. A total of …
SRR11659644	44631934	93574	WGS	plant metagenome	The endophyte microbiome of olive cultivars infected by Xylella fastidiosa	The microbiome of olive cultivars FS17 and Kalamata, both present in an orchard located in the outbreak area of southern Italy, were studied by WMSS, and 16S and ITS rRNA sequencing, at two different phenological stages (Spring and Autumn). The analysis aims to investigate (i) the xylem microbiome composition of olive cultivars FS17 and Kalamata showing a diverse response to the infection, (ii) t…
SRR13994233	93910	93363	WGS	Xylella fastidiosa subsp. fastidiosa	Population genomics of Xylella fastidiosa subsp. fastidiosa in Taiwan	No abstract found
SRR21131449		91635			Not found
SRR7774453	183469	90391	WGA	Xylella fastidiosa	Genomic diversity and recombination in Xylella fastidiosa	The project provides insights on the genetic diversity of the plant pathogen, Xylella fastidiosa on three continents, investigating variations in selection forces, gene differences and divergent time between the different subspecies
SRR21131457	93319	88806	WGS	Xylella fastidiosa subsp. multiplex	Xylella fastidiosa strains from California and Georgia	Xylella fastidiosa strains belonging to subspecies fastidiosa, morus, and multiplex isolated from a variety of hosts in California and Georgia from 2006 to 2017.
SRR13994228	87860	87580	WGS	Xylella fastidiosa subsp. fastidiosa	Population genomics of Xylella fastidiosa subsp. fastidiosa in Taiwan	No abstract found
SRR7774451	177913	86585	WGA	Xylella fastidiosa	Genomic diversity and recombination in Xylella fastidiosa	The project provides insights on the genetic diversity of the plant pathogen, Xylella fastidiosa on three continents, investigating variations in selection forces, gene differences and divergent time between the different subspecies
SRR21131472	88221	85077	WGS	Xylella fastidiosa subsp. pauca	Xylella fastidiosa strains from California and Georgia	Xylella fastidiosa strains belonging to subspecies fastidiosa, morus, and multiplex isolated from a variety of hosts in California and Georgia from 2006 to 2017.
SRR21131516	83027	81123	WGA	Xylella fastidiosa subsp. fastidiosa	Xylella fastidiosa strains from California and Georgia	Xylella fastidiosa strains belonging to subspecies fastidiosa, morus, and multiplex isolated from a variety of hosts in California and Georgia from 2006 to 2017.
SRR9849809	No nspots found	80712	WGS	Xylella fastidiosa	Genome sequencing and assembly of Xylella fastidiosa srtains involved in olive quick decline syndrome from Apulia (Italy)	Strains were isolated from xylem sap of olive trees affected by quick decline syndrome in order to gain insights on the heterogeneity of Xylella fastidiosa associated to this disease.
SRR17704200	353707	79985	RNA-Seq	Xylella fastidiosa subsp. fastidiosa	Using next generation sequencing to compare gene expression of wild type and ?csp1 mutant of bacterial plant pathogen Xylella fastidiosa strain Stag's Leap	To investigate the role(s) of a cold shock protein homolog (Csp1) in plant pathogenic bacteria Xylella fastidiosa, we compared transcriptome profiles between wild type and a csp1 deletion mutant (?csp1) using long read Nanopore RNA sequencing. Overall design: Examined mRNA profiles of 7 day old wild type and ?csp1 X. fastidiosa cells grown on PD3 agar plates under standard conditions (28�C) and a…
SRR21143299	83476	79671	WGS	Xylella fastidiosa subsp. fastidiosa	Xylella fastidiosa strains from California and Georgia	Xylella fastidiosa strains belonging to subspecies fastidiosa, morus, and multiplex isolated from a variety of hosts in California and Georgia from 2006 to 2017.
SRR15620328		79002			Not found
SRR13994225	79988	78972	WGS	Xylella fastidiosa subsp. fastidiosa	Population genomics of Xylella fastidiosa subsp. fastidiosa in Taiwan	No abstract found
SRR9849810	No nspots found	78622	WGS	Xylella fastidiosa	Genome sequencing and assembly of Xylella fastidiosa srtains involved in olive quick decline syndrome from Apulia (Italy)	Strains were isolated from xylem sap of olive trees affected by quick decline syndrome in order to gain insights on the heterogeneity of Xylella fastidiosa associated to this disease.
SRR7774435	125487	78543	WGA	Xylella fastidiosa	Genomic diversity and recombination in Xylella fastidiosa	The project provides insights on the genetic diversity of the plant pathogen, Xylella fastidiosa on three continents, investigating variations in selection forces, gene differences and divergent time between the different subspecies
SRR13994227	79721	78358	WGS	Xylella fastidiosa subsp. fastidiosa	Population genomics of Xylella fastidiosa subsp. fastidiosa in Taiwan	No abstract found
SRR13994231	78760	78161	WGS	Xylella fastidiosa subsp. fastidiosa	Population genomics of Xylella fastidiosa subsp. fastidiosa in Taiwan	No abstract found
SRR17704196	140987	77903	RNA-Seq	Xylella fastidiosa subsp. fastidiosa	Using next generation sequencing to compare gene expression of wild type and ?csp1 mutant of bacterial plant pathogen Xylella fastidiosa strain Stag's Leap	To investigate the role(s) of a cold shock protein homolog (Csp1) in plant pathogenic bacteria Xylella fastidiosa, we compared transcriptome profiles between wild type and a csp1 deletion mutant (?csp1) using long read Nanopore RNA sequencing. Overall design: Examined mRNA profiles of 7 day old wild type and ?csp1 X. fastidiosa cells grown on PD3 agar plates under standard conditions (28�C) and a…
SRR16009459	1977993	76491	RNA-Seq	Xylella fastidiosa subsp. fastidiosa	Using next generation sequencing to compare gene expression of wild type and ?csp1 mutant of bacterial plant pathogen Xylella fastidiosa strain Stag's Leap	To investigate the role(s) of a cold shock protein homolog (Csp1) in plant pathogenic bacteria Xylella fastidiosa, we compared transcriptome profiles between wild type and a csp1 deletion mutant (?csp1) using long read Nanopore RNA sequencing. Overall design: Examined mRNA profiles of 7 day old wild type and ?csp1 X. fastidiosa cells grown on PD3 agar plates under standard conditions (28�C) and a…
SRR13994230	77378	75889	WGS	Xylella fastidiosa subsp. fastidiosa	Population genomics of Xylella fastidiosa subsp. fastidiosa in Taiwan	No abstract found
SRR13994232	75989	75586	WGS	Xylella fastidiosa subsp. fastidiosa	Population genomics of Xylella fastidiosa subsp. fastidiosa in Taiwan	No abstract found
SRR21131452		74426			Not found
SRR8187170	87945898	74060	WGA	Xylella fastidiosa	Sequencing of Xylella fastidiosa subsp. pauca strains from Apulia, Italy	Sequencing of Xylella fastidiosa subsp. pauca strains from olive trees from Apulia, Italy
SRR21131471	76981	73685	WGS	Xylella fastidiosa subsp. fastidiosa	Xylella fastidiosa strains from California and Georgia	Xylella fastidiosa strains belonging to subspecies fastidiosa, morus, and multiplex isolated from a variety of hosts in California and Georgia from 2006 to 2017.
SRR21131459	76149	73354	WGS	Xylella fastidiosa subsp. multiplex	Xylella fastidiosa strains from California and Georgia	Xylella fastidiosa strains belonging to subspecies fastidiosa, morus, and multiplex isolated from a variety of hosts in California and Georgia from 2006 to 2017.
SRR11638828	75825	73028	WGS	Xylella fastidiosa subsp. multiplex	Complete genome sequences of three Xylella fastidiosa subsp. multiplex strains isolated from California olive trees	Xylella fastidiosa is a xylem-limited plant pathogen that causes disease on numerous agricultural and ornamental hosts, in addition to colonizing hosts asymptomatically. X. fastidiosa subsp. multiplex has been detected in olive (Olea europaea) trees grown in California as well as in Europe. Strains of X. fastidiosa subsp. multiplex isolated from California olive trees are not known to cause disea…
SRR7774437	138954	71937	WGA	Xylella fastidiosa	Genomic diversity and recombination in Xylella fastidiosa	The project provides insights on the genetic diversity of the plant pathogen, Xylella fastidiosa on three continents, investigating variations in selection forces, gene differences and divergent time between the different subspecies
SRR13994229	71660	71259	WGS	Xylella fastidiosa subsp. fastidiosa	Population genomics of Xylella fastidiosa subsp. fastidiosa in Taiwan	No abstract found
SRR21131460	76079	71248	WGS	Xylella fastidiosa subsp. morus	Xylella fastidiosa strains from California and Georgia	Xylella fastidiosa strains belonging to subspecies fastidiosa, morus, and multiplex isolated from a variety of hosts in California and Georgia from 2006 to 2017.
SRR17704199	140897	69942	RNA-Seq	Xylella fastidiosa subsp. fastidiosa	Using next generation sequencing to compare gene expression of wild type and ?csp1 mutant of bacterial plant pathogen Xylella fastidiosa strain Stag's Leap	To investigate the role(s) of a cold shock protein homolog (Csp1) in plant pathogenic bacteria Xylella fastidiosa, we compared transcriptome profiles between wild type and a csp1 deletion mutant (?csp1) using long read Nanopore RNA sequencing. Overall design: Examined mRNA profiles of 7 day old wild type and ?csp1 X. fastidiosa cells grown on PD3 agar plates under standard conditions (28�C) and a…
SRR21131456	73186	69001	WGS	Xylella fastidiosa subsp. multiplex	Xylella fastidiosa strains from California and Georgia	Xylella fastidiosa strains belonging to subspecies fastidiosa, morus, and multiplex isolated from a variety of hosts in California and Georgia from 2006 to 2017.
SRR21131451	69692	66773	WGS	Xylella fastidiosa subsp. fastidiosa	Xylella fastidiosa strains from California and Georgia	Xylella fastidiosa strains belonging to subspecies fastidiosa, morus, and multiplex isolated from a variety of hosts in California and Georgia from 2006 to 2017.
SRR8187173	106621760	66400	WGA	Xylella fastidiosa	Sequencing of Xylella fastidiosa subsp. pauca strains from Apulia, Italy	Sequencing of Xylella fastidiosa subsp. pauca strains from olive trees from Apulia, Italy
SRR21131498	67778	65930	WGA	Xylella fastidiosa subsp. multiplex	Xylella fastidiosa strains from California and Georgia	Xylella fastidiosa strains belonging to subspecies fastidiosa, morus, and multiplex isolated from a variety of hosts in California and Georgia from 2006 to 2017.
SRR21131468	69609	65826	WGS	Xylella fastidiosa subsp. fastidiosa	Xylella fastidiosa strains from California and Georgia	Xylella fastidiosa strains belonging to subspecies fastidiosa, morus, and multiplex isolated from a variety of hosts in California and Georgia from 2006 to 2017.
SRR25556931	153785	65581	AMPLICON	plant metagenome	Bacterial microbiome of Industrial Hemp	Variation in Microbiome diversity in Industrial Hemp Genotypes and CBD vs. Fiber Properties
SRR22122612	327673	65512	WGS	Xylella fastidiosa subsp. pauca	Xylella fastidiosa subsp. pauca genome sequencing	The goal of this study us to sequencing the genome of Xylella fastidiosa subsp. pauca strains associated to almonds and olives diseases in Argentina. This information allow to clarify aspects relevant to the mechanisms of adaptation to their hosts, effectors of virulence, which will support epidemiological studies
SRR25556932	161431	63946	AMPLICON	plant metagenome	Bacterial microbiome of Industrial Hemp	Variation in Microbiome diversity in Industrial Hemp Genotypes and CBD vs. Fiber Properties
SRR24955971	70444	63804	WGS	Xylella fastidiosa	Xylella fastidiosa isolates from ICMP collection New Zealand	Isolates of Xylella fastidiosa sourced from the International Collection of Micro-organisms from Plants, Manaaki Whenua, Landcare Research, Auckland, New Zealand were sequenced at Agriculture Victoria, AgriBio Melbourne. Illumina and Nanopore sequencing data were used for making complete genome assemblies with plasmids.
SRR25244127	154213	61467	AMPLICON	leaf metagenome (Populus microbiome)	Seasonality and longer-term development shape temporal patterns in the Populus microbiome	Temporal variation in community composition is central to our understanding of the assembly and functioning of microbial communities, yet our knowledge of temporal dynamics in the microbiome of long-lived plants, such as trees, remains limited. We hypothesized temporal dynamics in tree microbiomes arise from seasonal fluctuations and longer-term changes that arise due to host development or micro…
SRR11638830	62919	61140	WGS	Xylella fastidiosa subsp. multiplex	Complete genome sequences of three Xylella fastidiosa subsp. multiplex strains isolated from California olive trees	Xylella fastidiosa is a xylem-limited plant pathogen that causes disease on numerous agricultural and ornamental hosts, in addition to colonizing hosts asymptomatically. X. fastidiosa subsp. multiplex has been detected in olive (Olea europaea) trees grown in California as well as in Europe. Strains of X. fastidiosa subsp. multiplex isolated from California olive trees are not known to cause disea…
SRR21131446	62919	60809	WGS	Xylella fastidiosa subsp. multiplex	Xylella fastidiosa strains from California and Georgia	Xylella fastidiosa strains belonging to subspecies fastidiosa, morus, and multiplex isolated from a variety of hosts in California and Georgia from 2006 to 2017.
SRR21131489	60520	58764	WGA	Xylella fastidiosa subsp. multiplex	Xylella fastidiosa strains from California and Georgia	Xylella fastidiosa strains belonging to subspecies fastidiosa, morus, and multiplex isolated from a variety of hosts in California and Georgia from 2006 to 2017.
SRR21143301	60027	56721	WGS	Xylella fastidiosa subsp. fastidiosa	Xylella fastidiosa strains from California and Georgia	Xylella fastidiosa strains belonging to subspecies fastidiosa, morus, and multiplex isolated from a variety of hosts in California and Georgia from 2006 to 2017.
SRR21131501	57759	56315	WGA	Xylella fastidiosa subsp. multiplex	Xylella fastidiosa strains from California and Georgia	Xylella fastidiosa strains belonging to subspecies fastidiosa, morus, and multiplex isolated from a variety of hosts in California and Georgia from 2006 to 2017.
SRR17704197	93497	55375	RNA-Seq	Xylella fastidiosa subsp. fastidiosa	Using next generation sequencing to compare gene expression of wild type and ?csp1 mutant of bacterial plant pathogen Xylella fastidiosa strain Stag's Leap	To investigate the role(s) of a cold shock protein homolog (Csp1) in plant pathogenic bacteria Xylella fastidiosa, we compared transcriptome profiles between wild type and a csp1 deletion mutant (?csp1) using long read Nanopore RNA sequencing. Overall design: Examined mRNA profiles of 7 day old wild type and ?csp1 X. fastidiosa cells grown on PD3 agar plates under standard conditions (28�C) and a…
SRR11638838	56734	55273	WGS	Xylella fastidiosa subsp. multiplex	Complete genome sequences of three Xylella fastidiosa subsp. multiplex strains isolated from California olive trees	Xylella fastidiosa is a xylem-limited plant pathogen that causes disease on numerous agricultural and ornamental hosts, in addition to colonizing hosts asymptomatically. X. fastidiosa subsp. multiplex has been detected in olive (Olea europaea) trees grown in California as well as in Europe. Strains of X. fastidiosa subsp. multiplex isolated from California olive trees are not known to cause disea…
SRR21131444	56734	54765	WGS	Xylella fastidiosa subsp. multiplex	Xylella fastidiosa strains from California and Georgia	Xylella fastidiosa strains belonging to subspecies fastidiosa, morus, and multiplex isolated from a variety of hosts in California and Georgia from 2006 to 2017.
SRR11638834	56723	54751	WGS	Xylella fastidiosa subsp. multiplex	Complete genome sequences of three Xylella fastidiosa subsp. multiplex strains isolated from California olive trees	Xylella fastidiosa is a xylem-limited plant pathogen that causes disease on numerous agricultural and ornamental hosts, in addition to colonizing hosts asymptomatically. X. fastidiosa subsp. multiplex has been detected in olive (Olea europaea) trees grown in California as well as in Europe. Strains of X. fastidiosa subsp. multiplex isolated from California olive trees are not known to cause disea…
SRR21131445	56723	54493	WGS	Xylella fastidiosa subsp. multiplex	Xylella fastidiosa strains from California and Georgia	Xylella fastidiosa strains belonging to subspecies fastidiosa, morus, and multiplex isolated from a variety of hosts in California and Georgia from 2006 to 2017.
SRR15928950	45251568	52849	WGS	Lavandula stoechas	Whole genome sequencing of Lavandula diversity panel	No abstract found
SRR7774446	89657	52379	WGA	Xylella fastidiosa	Genomic diversity and recombination in Xylella fastidiosa	The project provides insights on the genetic diversity of the plant pathogen, Xylella fastidiosa on three continents, investigating variations in selection forces, gene differences and divergent time between the different subspecies
SRR7774466	102410	52305	WGA	Xylella fastidiosa	Genomic diversity and recombination in Xylella fastidiosa	The project provides insights on the genetic diversity of the plant pathogen, Xylella fastidiosa on three continents, investigating variations in selection forces, gene differences and divergent time between the different subspecies
SRR7774440	No nspots found	51742	WGA	Xylella fastidiosa	Genomic diversity and recombination in Xylella fastidiosa	The project provides insights on the genetic diversity of the plant pathogen, Xylella fastidiosa on three continents, investigating variations in selection forces, gene differences and divergent time between the different subspecies
SRR21131461	54511	50649	WGS	Xylella fastidiosa subsp. morus	Xylella fastidiosa strains from California and Georgia	Xylella fastidiosa strains belonging to subspecies fastidiosa, morus, and multiplex isolated from a variety of hosts in California and Georgia from 2006 to 2017.
SRR7774438	127224	49879	WGA	Xylella fastidiosa	Genomic diversity and recombination in Xylella fastidiosa	The project provides insights on the genetic diversity of the plant pathogen, Xylella fastidiosa on three continents, investigating variations in selection forces, gene differences and divergent time between the different subspecies
SRR21131462	52005	49617	WGS	Xylella fastidiosa subsp. fastidiosa	Xylella fastidiosa strains from California and Georgia	Xylella fastidiosa strains belonging to subspecies fastidiosa, morus, and multiplex isolated from a variety of hosts in California and Georgia from 2006 to 2017.
SRR7774456	No nspots found	48971	WGA	Xylella fastidiosa	Genomic diversity and recombination in Xylella fastidiosa	The project provides insights on the genetic diversity of the plant pathogen, Xylella fastidiosa on three continents, investigating variations in selection forces, gene differences and divergent time between the different subspecies
SRR21131507	50265	48787	WGA	Xylella fastidiosa subsp. fastidiosa	Xylella fastidiosa strains from California and Georgia	Xylella fastidiosa strains belonging to subspecies fastidiosa, morus, and multiplex isolated from a variety of hosts in California and Georgia from 2006 to 2017.
SRR12779909	50394295	47677	RNA-Seq	Homo sapiens	Machine-learning-assisted characterization of peri-implant immune atlas improves peri-implantitis risk grading	Dental implants introduced exciting possibilities for functional reconstruction of the dentition. However, the emerging endemic of peri-implantitis affects over 25% of dental implants. A major challenge in managing peri-implantitis is the lack of a risk-grading system, which makes the maintenance recall schedules largely empirical. Clinical features alone fail to support informative stratificatio…
SRR21131453		47172			Not found
SRR21131454		47101			Not found
SRR24939227	1328451	46273	CLONE	Xylella fastidiosa subsp. multiplex	Xylella fastidiosa	Xylella fastidiosa diversity within Virginia
SRR7774462	82883	45751	WGA	Xylella fastidiosa	Genomic diversity and recombination in Xylella fastidiosa	The project provides insights on the genetic diversity of the plant pathogen, Xylella fastidiosa on three continents, investigating variations in selection forces, gene differences and divergent time between the different subspecies
SRR7774464	98736	45599	WGA	Xylella fastidiosa	Genomic diversity and recombination in Xylella fastidiosa	The project provides insights on the genetic diversity of the plant pathogen, Xylella fastidiosa on three continents, investigating variations in selection forces, gene differences and divergent time between the different subspecies
SRR7774445	68834	45513	WGA	Xylella fastidiosa	Genomic diversity and recombination in Xylella fastidiosa	The project provides insights on the genetic diversity of the plant pathogen, Xylella fastidiosa on three continents, investigating variations in selection forces, gene differences and divergent time between the different subspecies
SRR21131494	46306	45198	WGA	Xylella fastidiosa subsp. multiplex	Xylella fastidiosa strains from California and Georgia	Xylella fastidiosa strains belonging to subspecies fastidiosa, morus, and multiplex isolated from a variety of hosts in California and Georgia from 2006 to 2017.
SRR7774463	84733	44791	WGA	Xylella fastidiosa	Genomic diversity and recombination in Xylella fastidiosa	The project provides insights on the genetic diversity of the plant pathogen, Xylella fastidiosa on three continents, investigating variations in selection forces, gene differences and divergent time between the different subspecies
SRR13994224	49199	44061	WGS	Xylella fastidiosa subsp. fastidiosa	Population genomics of Xylella fastidiosa subsp. fastidiosa in Taiwan	No abstract found
SRR7774467	76385	43792	WGA	Xylella fastidiosa	Genomic diversity and recombination in Xylella fastidiosa	The project provides insights on the genetic diversity of the plant pathogen, Xylella fastidiosa on three continents, investigating variations in selection forces, gene differences and divergent time between the different subspecies
SRR9439237	64482	43196	OTHER	Xylella fastidiosa Dixon	Sequencing XYLELLA FASTIDIOSA DIXON	No abstract found
SRR7774459	99968	41174	WGA	Xylella fastidiosa	Genomic diversity and recombination in Xylella fastidiosa	The project provides insights on the genetic diversity of the plant pathogen, Xylella fastidiosa on three continents, investigating variations in selection forces, gene differences and divergent time between the different subspecies
SRR7774461	95030	40884	WGA	Xylella fastidiosa	Genomic diversity and recombination in Xylella fastidiosa	The project provides insights on the genetic diversity of the plant pathogen, Xylella fastidiosa on three continents, investigating variations in selection forces, gene differences and divergent time between the different subspecies
SRR7774443	69286	39723	WGA	Xylella fastidiosa	Genomic diversity and recombination in Xylella fastidiosa	The project provides insights on the genetic diversity of the plant pathogen, Xylella fastidiosa on three continents, investigating variations in selection forces, gene differences and divergent time between the different subspecies
SRR7774448	73500	38982	WGA	Xylella fastidiosa	Genomic diversity and recombination in Xylella fastidiosa	The project provides insights on the genetic diversity of the plant pathogen, Xylella fastidiosa on three continents, investigating variations in selection forces, gene differences and divergent time between the different subspecies
SRR7774444	56201	38832	WGA	Xylella fastidiosa	Genomic diversity and recombination in Xylella fastidiosa	The project provides insights on the genetic diversity of the plant pathogen, Xylella fastidiosa on three continents, investigating variations in selection forces, gene differences and divergent time between the different subspecies
SRR24939235	1736671	38581	CLONE	Xylella fastidiosa subsp. fastidiosa	Xylella fastidiosa	Xylella fastidiosa diversity within Virginia
SRR9439236	47540	37484	OTHER	Xylella fastidiosa subsp. sandyi Ann-1	Sequencing XYLELLA FASTIDIOSA ANN-1	No abstract found
SRR7774447	58951	37143	WGA	Xylella fastidiosa	Genomic diversity and recombination in Xylella fastidiosa	The project provides insights on the genetic diversity of the plant pathogen, Xylella fastidiosa on three continents, investigating variations in selection forces, gene differences and divergent time between the different subspecies
SRR7774433	66096	36790	WGA	Xylella fastidiosa	Genomic diversity and recombination in Xylella fastidiosa	The project provides insights on the genetic diversity of the plant pathogen, Xylella fastidiosa on three continents, investigating variations in selection forces, gene differences and divergent time between the different subspecies
SRR24939226	749224	36727	CLONE	Xylella fastidiosa subsp. multiplex	Xylella fastidiosa	Xylella fastidiosa diversity within Virginia
SRR24939230	1148725	36022	CLONE	Xylella fastidiosa subsp. multiplex	Xylella fastidiosa	Xylella fastidiosa diversity within Virginia
SRR7774465	84316	34959	WGA	Xylella fastidiosa	Genomic diversity and recombination in Xylella fastidiosa	The project provides insights on the genetic diversity of the plant pathogen, Xylella fastidiosa on three continents, investigating variations in selection forces, gene differences and divergent time between the different subspecies
SRR21143300	35059	33333	WGS	Xylella fastidiosa subsp. fastidiosa	Xylella fastidiosa strains from California and Georgia	Xylella fastidiosa strains belonging to subspecies fastidiosa, morus, and multiplex isolated from a variety of hosts in California and Georgia from 2006 to 2017.
SRR17704201	63229	33318	RNA-Seq	Xylella fastidiosa subsp. fastidiosa	Using next generation sequencing to compare gene expression of wild type and ?csp1 mutant of bacterial plant pathogen Xylella fastidiosa strain Stag's Leap	To investigate the role(s) of a cold shock protein homolog (Csp1) in plant pathogenic bacteria Xylella fastidiosa, we compared transcriptome profiles between wild type and a csp1 deletion mutant (?csp1) using long read Nanopore RNA sequencing. Overall design: Examined mRNA profiles of 7 day old wild type and ?csp1 X. fastidiosa cells grown on PD3 agar plates under standard conditions (28�C) and a…
SRR7803312	15591169	32957	WGS	gut metagenome	Microbial Diversity of NICU Infant Feeding Tubes	16S rRNA sequences of feeding tube segments, residual feeding tube contents, and fecal samples. A small subset of samples also have whole metagenomic sequencing data.
SRR7774436	53545	32319	WGA	Xylella fastidiosa	Genomic diversity and recombination in Xylella fastidiosa	The project provides insights on the genetic diversity of the plant pathogen, Xylella fastidiosa on three continents, investigating variations in selection forces, gene differences and divergent time between the different subspecies
SRR21131487	33002	31966	WGA	Xylella fastidiosa subsp. fastidiosa	Xylella fastidiosa strains from California and Georgia	Xylella fastidiosa strains belonging to subspecies fastidiosa, morus, and multiplex isolated from a variety of hosts in California and Georgia from 2006 to 2017.
SRR21131496	32413	31692	WGA	Xylella fastidiosa subsp. multiplex	Xylella fastidiosa strains from California and Georgia	Xylella fastidiosa strains belonging to subspecies fastidiosa, morus, and multiplex isolated from a variety of hosts in California and Georgia from 2006 to 2017.
SRR24939232	1419839	31199	CLONE	Xylella fastidiosa subsp. fastidiosa	Xylella fastidiosa	Xylella fastidiosa diversity within Virginia
SRR21131463	33181	31078	WGS	Xylella fastidiosa subsp. morus	Xylella fastidiosa strains from California and Georgia	Xylella fastidiosa strains belonging to subspecies fastidiosa, morus, and multiplex isolated from a variety of hosts in California and Georgia from 2006 to 2017.
SRR12779911	50614023	29698	RNA-Seq	Homo sapiens	Machine-learning-assisted characterization of peri-implant immune atlas improves peri-implantitis risk grading	Dental implants introduced exciting possibilities for functional reconstruction of the dentition. However, the emerging endemic of peri-implantitis affects over 25% of dental implants. A major challenge in managing peri-implantitis is the lack of a risk-grading system, which makes the maintenance recall schedules largely empirical. Clinical features alone fail to support informative stratificatio…
SRR21131512	30534	29678	WGA	Xylella fastidiosa subsp. fastidiosa	Xylella fastidiosa strains from California and Georgia	Xylella fastidiosa strains belonging to subspecies fastidiosa, morus, and multiplex isolated from a variety of hosts in California and Georgia from 2006 to 2017.
SRR15620357		29625			Not found
SRR8144222	218171	29414	WGA	Xylella fastidiosa	Xylella fastidiosa subsp. fastidiosa in Californian Grapevines	Xylella fastidiosa (Xf) subsp. fastidiosa, the etiological agent of Pierce's disease, has been present in California for more than a century. The singly-introduced genotype spread across the state causing large outbreaks and damaging the vine industry. The study presents 122 Xf. subsp. fastidiosa genomes and explore the genetic diversity associated with Pierce's disease in California. A total of …
SRR8187203	86032923	28454	WGA	Xylella fastidiosa	Sequencing of Xylella fastidiosa subsp. pauca strains from Apulia, Italy	Sequencing of Xylella fastidiosa subsp. pauca strains from olive trees from Apulia, Italy
SRR21131492	28980	28100	WGA	Xylella fastidiosa subsp. multiplex	Xylella fastidiosa strains from California and Georgia	Xylella fastidiosa strains belonging to subspecies fastidiosa, morus, and multiplex isolated from a variety of hosts in California and Georgia from 2006 to 2017.
SRR24939229	352562	27503	CLONE	Xylella fastidiosa subsp. multiplex	Xylella fastidiosa	Xylella fastidiosa diversity within Virginia
SRR13453590	96136676	26668	WGS	Oryza rufipogon	275 Rice Whole Genome Sequencing	To capture the entire genomic diversity, it is needed to construct a complete high-quality pan-genome from diverse rice accessions.
SRR12779930	50222087	26028	RNA-Seq	Homo sapiens	Machine-learning-assisted characterization of peri-implant immune atlas improves peri-implantitis risk grading	Dental implants introduced exciting possibilities for functional reconstruction of the dentition. However, the emerging endemic of peri-implantitis affects over 25% of dental implants. A major challenge in managing peri-implantitis is the lack of a risk-grading system, which makes the maintenance recall schedules largely empirical. Clinical features alone fail to support informative stratificatio…
SRR8187204	81526745	25362	WGA	Xylella fastidiosa	Sequencing of Xylella fastidiosa subsp. pauca strains from Apulia, Italy	Sequencing of Xylella fastidiosa subsp. pauca strains from olive trees from Apulia, Italy
SRR7983541	5926704	24886	WGS	Clavibacter sp. CFBP 8616	Clavibacter sp. CFBP 8616 Genome sequencing and assembly	Clavibacter spp. Genome sequencing and assembly
SRR11638829	25905	24748	WGS	Xylella fastidiosa subsp. multiplex	Complete genome sequences of three Xylella fastidiosa subsp. multiplex strains isolated from California olive trees	Xylella fastidiosa is a xylem-limited plant pathogen that causes disease on numerous agricultural and ornamental hosts, in addition to colonizing hosts asymptomatically. X. fastidiosa subsp. multiplex has been detected in olive (Olea europaea) trees grown in California as well as in Europe. Strains of X. fastidiosa subsp. multiplex isolated from California olive trees are not known to cause disea…
SRR16009462	78981	24731	RNA-Seq	Xylella fastidiosa subsp. fastidiosa	Using next generation sequencing to compare gene expression of wild type and ?csp1 mutant of bacterial plant pathogen Xylella fastidiosa strain Stag's Leap	To investigate the role(s) of a cold shock protein homolog (Csp1) in plant pathogenic bacteria Xylella fastidiosa, we compared transcriptome profiles between wild type and a csp1 deletion mutant (?csp1) using long read Nanopore RNA sequencing. Overall design: Examined mRNA profiles of 7 day old wild type and ?csp1 X. fastidiosa cells grown on PD3 agar plates under standard conditions (28�C) and a…
SRR16009461	577614	24715	RNA-Seq	Xylella fastidiosa subsp. fastidiosa	Using next generation sequencing to compare gene expression of wild type and ?csp1 mutant of bacterial plant pathogen Xylella fastidiosa strain Stag's Leap	To investigate the role(s) of a cold shock protein homolog (Csp1) in plant pathogenic bacteria Xylella fastidiosa, we compared transcriptome profiles between wild type and a csp1 deletion mutant (?csp1) using long read Nanopore RNA sequencing. Overall design: Examined mRNA profiles of 7 day old wild type and ?csp1 X. fastidiosa cells grown on PD3 agar plates under standard conditions (28�C) and a…
SRR11638837	24044	22844	WGS	Xylella fastidiosa subsp. multiplex	Complete genome sequences of three Xylella fastidiosa subsp. multiplex strains isolated from California olive trees	Xylella fastidiosa is a xylem-limited plant pathogen that causes disease on numerous agricultural and ornamental hosts, in addition to colonizing hosts asymptomatically. X. fastidiosa subsp. multiplex has been detected in olive (Olea europaea) trees grown in California as well as in Europe. Strains of X. fastidiosa subsp. multiplex isolated from California olive trees are not known to cause disea…
SRR21131502	23240	22221	WGA	Xylella fastidiosa subsp. morus	Xylella fastidiosa strains from California and Georgia	Xylella fastidiosa strains belonging to subspecies fastidiosa, morus, and multiplex isolated from a variety of hosts in California and Georgia from 2006 to 2017.
SRR10753924	13853521	21433	RNA-Seq	Xiphidiella anorubra	Phylotranscriptomic analysis of Sarcophagidae (Diptera: Calyptratae)	Transcriptomes of 25 flesh flies (Diptera: Sarcophagidae) species covering all three subfamilies and including 15 outgroups are documented, to infer a roust backbone phylogeny of flesh flies, which was subsequently used to trace the origination and evolutionary history of life habit of flesh flies.
SRR21131535	22011	21410	WGA	Xylella fastidiosa subsp. multiplex	Xylella fastidiosa strains from California and Georgia	Xylella fastidiosa strains belonging to subspecies fastidiosa, morus, and multiplex isolated from a variety of hosts in California and Georgia from 2006 to 2017.
SRR15902156	1271428	21212	WGS	plant metagenome	Long read metagenomic sequencing allows sensitive detection of the high impact plant pathogen Xylella fastidiosa and phylogenetic reconstruction with outbreak resolution	Using the ONT MinION long sequencer, we can detect and precisely identify Xylella fastidiosa subspecies. Using a metagenome-assembled genome (MAG) with enough quality, phylogenetic reconstruction with SNP resolution was achieved. The MAG was placed in a clade with isolated form Georgia, USA.
SRR4010786	37353722	20513	AMPLICON	skin metagenome	skin metagenome Raw sequence reads	Mesocosm study of skin bacteria of Eleutherodactylus coqui and its responses following experimental inoculation with the chytrid pathogen Batrachochytrium dendrobatidis.
SRR12829154	9996450	20499	WGS	synthetic metagenome	SBV IMPROVER MICROBIOTA COMPOSITION PREDICTION CHALLENGE	Real and simulated sequencing data for the sbv IMPROVER microbiota composition prediction challenge
SRR11638833	21497	20101	WGS	Xylella fastidiosa subsp. multiplex	Complete genome sequences of three Xylella fastidiosa subsp. multiplex strains isolated from California olive trees	Xylella fastidiosa is a xylem-limited plant pathogen that causes disease on numerous agricultural and ornamental hosts, in addition to colonizing hosts asymptomatically. X. fastidiosa subsp. multiplex has been detected in olive (Olea europaea) trees grown in California as well as in Europe. Strains of X. fastidiosa subsp. multiplex isolated from California olive trees are not known to cause disea…
SRR9434462	20065	19397	WGA	Xylella fastidiosa M12	The causal agent of citrus variegated chlorosis	&lt;b&gt;&lt;i&gt;Xylella fastidiosa&lt;/i&gt; M12&lt;/b&gt;. This strain is being sequenced for comparative genome analysis.
SRR9434567	19367	18638	WGA	Xylella fastidiosa M23	Isolated from an almond tree	&lt;b&gt;&lt;i&gt;Xylella fastidiosa&lt;/i&gt; M23&lt;/b&gt;. This strain was isolated from an almond tree in California and is being sequenced for comparative analysis with other plant-associated bacteria.
SRR9434463	18887	18595	WGA	Xylella fastidiosa M12	The causal agent of citrus variegated chlorosis	&lt;b&gt;&lt;i&gt;Xylella fastidiosa&lt;/i&gt; M12&lt;/b&gt;. This strain is being sequenced for comparative genome analysis.
SRR24939233	92455	18456	CLONE	Xylella fastidiosa subsp. multiplex	Xylella fastidiosa	Xylella fastidiosa diversity within Virginia
SRR10513216	190503742	16128	WGS	Coffea eugenioides	Coffea eugenioides isolate:CCC68of Genome sequencing and assembly	Coffea eugenioides, whole genome
SRR9434568	16728	15555	WGA	Xylella fastidiosa M23	Isolated from an almond tree	&lt;b&gt;&lt;i&gt;Xylella fastidiosa&lt;/i&gt; M23&lt;/b&gt;. This strain was isolated from an almond tree in California and is being sequenced for comparative analysis with other plant-associated bacteria.
SRR11638832	16391	15398	WGS	Xylella fastidiosa subsp. multiplex	Complete genome sequences of three Xylella fastidiosa subsp. multiplex strains isolated from California olive trees	Xylella fastidiosa is a xylem-limited plant pathogen that causes disease on numerous agricultural and ornamental hosts, in addition to colonizing hosts asymptomatically. X. fastidiosa subsp. multiplex has been detected in olive (Olea europaea) trees grown in California as well as in Europe. Strains of X. fastidiosa subsp. multiplex isolated from California olive trees are not known to cause disea…
SRR20203967	9426515	14532	RNA-Seq	Coffea arabica	Coffee leaves from two different regions of Minas Gerais, Brazil.	With the investigating purpose of flowering genes in Coffea arabica and their association with environmental conditions, we analyzed the gene expression profile of key flower regulators in samples collected in April and October from two Coffea arabia cv. (Acua and Catuai144) cultivated in two regions of the Minas Gerais, Brazil.
SRR25556918	152220	14342	AMPLICON	plant metagenome	Bacterial microbiome of Industrial Hemp	Variation in Microbiome diversity in Industrial Hemp Genotypes and CBD vs. Fiber Properties
SRR15928971	26891155	14124	WGS	Lavandula x intermedia	Whole genome sequencing of Lavandula diversity panel	No abstract found
SRR7983516	4811697	13924	WGS	Clavibacter phaseoli	Clavibacter michiganensis subsp. chilensis strain:CFBP 8217 Genome sequencing and assembly	Clavibacter michiganensis subsp chilensis Genome sequencing and assembly
SRR17704198	28802	13869	RNA-Seq	Xylella fastidiosa subsp. fastidiosa	Using next generation sequencing to compare gene expression of wild type and ?csp1 mutant of bacterial plant pathogen Xylella fastidiosa strain Stag's Leap	To investigate the role(s) of a cold shock protein homolog (Csp1) in plant pathogenic bacteria Xylella fastidiosa, we compared transcriptome profiles between wild type and a csp1 deletion mutant (?csp1) using long read Nanopore RNA sequencing. Overall design: Examined mRNA profiles of 7 day old wild type and ?csp1 X. fastidiosa cells grown on PD3 agar plates under standard conditions (28�C) and a…
SRR24939231	963608	13739	CLONE	Xylella fastidiosa subsp. fastidiosa	Xylella fastidiosa	Xylella fastidiosa diversity within Virginia
SRR2830273	13186422	13430	OTHER	human lung metagenome	Azithromycin effects on lung microbiome in COPD patient	Azithromycin (AZM) reduces pulmonary inflammation and exacerbations in chronic obstructive pulmonary disease patients with emphysema. The antimicrobial effects of AZM on the lung microbiome are not known and may contribute to its beneficial effects. Methods. Twenty smokers with emphysema were randomized to receive AZM 250 mg or placebo daily for 8 weeks. Bronchoalveolar lavage (BAL) was performed…
SRR8758200		12609			Not found
SRR6767075	26352717	12010	RNA-Seq	Chondrodesmus cairoensis	Step-wise evolution of complex chemical defenses in millipedes: a phylogenomic approach	With fossil representatives from the Silurian capable of respiring atmospheric oxygen, millipedes are among the oldest terrestrial animals, and likely the first to acquire diverse and complex chemical defenses against predators. Exploring the origin of complex adaptive traits is critical for understanding the evolution of earth's biological complexity, and chemical defense evolution serves as an …
SRR24939225	780668	11622	CLONE	Xylella fastidiosa subsp. multiplex	Xylella fastidiosa	Xylella fastidiosa diversity within Virginia
SRR25244488	101525	10627	AMPLICON	leaf metagenome	Seasonality and longer-term development shape temporal patterns in the Populus microbiome	Temporal variation in community composition is central to our understanding of the assembly and functioning of microbial communities, yet our knowledge of temporal dynamics in the microbiome of long-lived plants, such as trees, remains limited. We hypothesized temporal dynamics in tree microbiomes arise from seasonal fluctuations and longer-term changes that arise due to host development or micro…
SRR25556919	161272	10083	AMPLICON	plant metagenome	Bacterial microbiome of Industrial Hemp	Variation in Microbiome diversity in Industrial Hemp Genotypes and CBD vs. Fiber Properties
SRR24206409	15339328	8072	RNA-Seq	Vitis vinifera	Genome-wide expression profiling of three grape genotypes resistant to Pierce s disease	Plants from three Pierce s disease-resistant genotypes of the 07744 population ([Vitis rupestris Wichita refuge x V. arizonica b40-14] x V. vinifera Airen): 07744-094, 07744-102, 07744-114, were propagated in a controlled environment and inoculated with either Xylella fastidiosa or water (mock). Pieces of green stem at 10, 20, 30 and 40 cm above the point of inoculation with Xylella fastidiosa we…
SRR2830253	15619886	7664	OTHER	human lung metagenome	Lung microbiome enriched with anaerobes associated with Th17 immune phenotype	In a prior report, we observed two distinct lung microbiomes in healthy subjects that we termed “pneumotypes”: pneumotypeSPT, characterized by high bacterial load and supraglottic predominant taxa (SPT) such as the anaerobes Prevotella and Veillonella; and pneumotypeBPT, with low bacterial burden and background predominant taxa (BPT) found in the saline lavage and bronchoscope. Here, we determine…
SRR5170132	81055	7406	AMPLICON	plant metagenome	Grapevine Endosphere Bacterial Metagenome	Endophytic bacteria were extracted from 68 grapevine cane sample from 9 different commercial vineyard across Ca. Half the sample were from vines expressing Pierce’s Disease while the other half were from healthy grapevines.
SRR586015	29966112	6903	RNA-Seq	Xanthomonas citri pv. citri	Gene content or gene expression, which determines the difference in host specificity and virulence of strains of Xanthomonas citri subsp. citri?	Xanthomonas is one important model microbe to study the molecular determinants of virulence and host range of pathogens since Xanthomonas is capable of infecting numerous monocotyledonous and dicotyledonous plants. Among the plant diseases caused by Xanthomonas, X. citri subsp. citri (Xcc) causes citrus canker, which has significant impact on citrus production. Xcc is classified into different st…
SRR25244336	58152	6700	AMPLICON	leaf metagenome	Seasonality and longer-term development shape temporal patterns in the Populus microbiome	Temporal variation in community composition is central to our understanding of the assembly and functioning of microbial communities, yet our knowledge of temporal dynamics in the microbiome of long-lived plants, such as trees, remains limited. We hypothesized temporal dynamics in tree microbiomes arise from seasonal fluctuations and longer-term changes that arise due to host development or micro…
SRR8758197		6511			Not found
SRR5170103	83355	6422	AMPLICON	plant metagenome	Grapevine Endosphere Bacterial Metagenome	Endophytic bacteria were extracted from 68 grapevine cane sample from 9 different commercial vineyard across Ca. Half the sample were from vines expressing Pierce’s Disease while the other half were from healthy grapevines.
SRR20203968	11857577	6308	RNA-Seq	Coffea arabica	Coffee leaves from two different regions of Minas Gerais, Brazil.	With the investigating purpose of flowering genes in Coffea arabica and their association with environmental conditions, we analyzed the gene expression profile of key flower regulators in samples collected in April and October from two Coffea arabia cv. (Acua and Catuai144) cultivated in two regions of the Minas Gerais, Brazil.
SRR24939234	713099	5635	CLONE	Xylella fastidiosa subsp. fastidiosa	Xylella fastidiosa	Xylella fastidiosa diversity within Virginia
SRR6767074	10691843	5577	RNA-Seq	Orthoporus sp. MITS431	Step-wise evolution of complex chemical defenses in millipedes: a phylogenomic approach	With fossil representatives from the Silurian capable of respiring atmospheric oxygen, millipedes are among the oldest terrestrial animals, and likely the first to acquire diverse and complex chemical defenses against predators. Exploring the origin of complex adaptive traits is critical for understanding the evolution of earth's biological complexity, and chemical defense evolution serves as an …
SRR1027966	1948792904	4998	WGS	activated sludge metagenome	UluPandan WasteWater Sludge Metatranscriptome	The establishment of industrial-scale, clean water technologies in the mid-late 19th century caused a notable reduction (~15%) in disease-related mortality. However, exponential human population growth over the last 50 years has created severe additional challenges, including deteriorating fresh and marine water environments, which are the primary recipients of wastewater discharges. Increasingly…
SRR25556897	153719	4866	AMPLICON	plant metagenome	Bacterial microbiome of Industrial Hemp	Variation in Microbiome diversity in Industrial Hemp Genotypes and CBD vs. Fiber Properties
SRR25556899	164070	4824	AMPLICON	plant metagenome	Bacterial microbiome of Industrial Hemp	Variation in Microbiome diversity in Industrial Hemp Genotypes and CBD vs. Fiber Properties
SRR25251909	178054	4606	AMPLICON	leaf metagenome	Seasonality and longer-term development shape temporal patterns in the Populus microbiome	Temporal variation in community composition is central to our understanding of the assembly and functioning of microbial communities, yet our knowledge of temporal dynamics in the microbiome of long-lived plants, such as trees, remains limited. We hypothesized temporal dynamics in tree microbiomes arise from seasonal fluctuations and longer-term changes that arise due to host development or micro…
SRR10246946	5161	4462	WGS	Xylella fastidiosa subsp. fastidiosa	Impacts of local population history and ecology on the evolution of a globally dispersed pathogen (Costa Rica samples)	Xylella fastidiosa subsp. fastidiosa samples obtained from Costa Rican Coffee, Guava, and Periwinkle.
SRR14002212	3248012	4409	RAD-Seq	Alloteropsis angusta	Hybridisation boosts dispersal of two contrasted ecotypes in a grass species	In the absence of strong reproductive barriers, genetic exchanges between closely related groups of organisms with different adaptations have well-documented beneficial and detrimental consequences. In plants, pollen-mediated exchanges affect the sorting of alleles across physical landscapes, and influence rates of hybridisation. How these dynamics affect the emergence and spread of novel ecologi…
SRR11973466	18669012	4345	RNA-Seq	Vitis vinifera	Xylella fastidiosa causes transcriptional shifts that precede tylose formation and starch depletion in xylem	Pierce's disease (PD) in grapevine (Vitis vinifera) is caused by the bacterial pathogen Xylella fastidiosa. X. fastidiosa is limited to the xylem tissue and following infection induces extensive plant-derived xylem blockages, primarily in the form of tyloses. Tylose-mediated vessel occlusions are a hallmark of PD, particularly in susceptible V. vinifera. We temporally monitored tylose development…
SRR17727153	55132	4296	AMPLICON	metagenome	Xylella fastidiosa infection reshapes microbial composition and network associations in the xylem of almond trees	Bacterial and fungal composition in the xylem of X. fastidiosa-infected and uninfected almond trees
SRR10246947	4844	4291	WGS	Xylella fastidiosa subsp. fastidiosa	Impacts of local population history and ecology on the evolution of a globally dispersed pathogen (Costa Rica samples)	Xylella fastidiosa subsp. fastidiosa samples obtained from Costa Rican Coffee, Guava, and Periwinkle.
SRR16009463	9149	4283	RNA-Seq	Xylella fastidiosa subsp. fastidiosa	Using next generation sequencing to compare gene expression of wild type and ?csp1 mutant of bacterial plant pathogen Xylella fastidiosa strain Stag's Leap	To investigate the role(s) of a cold shock protein homolog (Csp1) in plant pathogenic bacteria Xylella fastidiosa, we compared transcriptome profiles between wild type and a csp1 deletion mutant (?csp1) using long read Nanopore RNA sequencing. Overall design: Examined mRNA profiles of 7 day old wild type and ?csp1 X. fastidiosa cells grown on PD3 agar plates under standard conditions (28�C) and a…
SRR10246949	4854	4228	WGS	Xylella fastidiosa subsp. fastidiosa	Impacts of local population history and ecology on the evolution of a globally dispersed pathogen (Costa Rica samples)	Xylella fastidiosa subsp. fastidiosa samples obtained from Costa Rican Coffee, Guava, and Periwinkle.
SRR10246950	4792	4205	WGS	Xylella fastidiosa subsp. fastidiosa	Impacts of local population history and ecology on the evolution of a globally dispersed pathogen (Costa Rica samples)	Xylella fastidiosa subsp. fastidiosa samples obtained from Costa Rican Coffee, Guava, and Periwinkle.
SRR10246948	4725	4134	WGS	Xylella fastidiosa subsp. fastidiosa	Impacts of local population history and ecology on the evolution of a globally dispersed pathogen (Costa Rica samples)	Xylella fastidiosa subsp. fastidiosa samples obtained from Costa Rican Coffee, Guava, and Periwinkle.
SRR2832568	10757906	4080	OTHER	skin metagenome	Amphibian and Environmental samples from Panamanian tropical forest Raw sequence reads	Describe skin bacterial communities of five tropical species from Panama and compare with environmental samples taken from the amphibian''s habitats.
SRR17727069	31395	3975	AMPLICON	metagenome	Xylella fastidiosa infection reshapes microbial composition and network associations in the xylem of almond trees	Bacterial and fungal composition in the xylem of X. fastidiosa-infected and uninfected almond trees
SRR24179395	37765035	3915	RIP-Seq	Mus musculus	RNA m6A methylome from zebrafish zygotes, mouse liver polyA-selected RNAs, mouse embryonic stem cells, spike-in RNA controls, and single mouse oocytes and embryos	N6-methyladenosine (m6A) is a prevalent RNA modification that has key roles in distinct biological processes, including meiosis and early embryo development. Despite advances in methodology for m6A mapping, the applicability of current methods is limited by the need for large amounts of input material. We develop a sensitive picogram scale m6A RNA immunoprecipitation and sequencing (picoMeRIP-seq…
SRR17727158	29884	3889	AMPLICON	metagenome	Xylella fastidiosa infection reshapes microbial composition and network associations in the xylem of almond trees	Bacterial and fungal composition in the xylem of X. fastidiosa-infected and uninfected almond trees
SRR25556933	156628	3820	AMPLICON	plant metagenome	Bacterial microbiome of Industrial Hemp	Variation in Microbiome diversity in Industrial Hemp Genotypes and CBD vs. Fiber Properties
SRR24206404	14549979	3779	RNA-Seq	Vitis vinifera	Genome-wide expression profiling of three grape genotypes resistant to Pierce s disease	Plants from three Pierce s disease-resistant genotypes of the 07744 population ([Vitis rupestris Wichita refuge x V. arizonica b40-14] x V. vinifera Airen): 07744-094, 07744-102, 07744-114, were propagated in a controlled environment and inoculated with either Xylella fastidiosa or water (mock). Pieces of green stem at 10, 20, 30 and 40 cm above the point of inoculation with Xylella fastidiosa we…
SRR25244531	93813	3564	AMPLICON	leaf metagenome	Seasonality and longer-term development shape temporal patterns in the Populus microbiome	Temporal variation in community composition is central to our understanding of the assembly and functioning of microbial communities, yet our knowledge of temporal dynamics in the microbiome of long-lived plants, such as trees, remains limited. We hypothesized temporal dynamics in tree microbiomes arise from seasonal fluctuations and longer-term changes that arise due to host development or micro…
SRR20203969	10802639	3460	RNA-Seq	Coffea arabica	Coffee leaves from two different regions of Minas Gerais, Brazil.	With the investigating purpose of flowering genes in Coffea arabica and their association with environmental conditions, we analyzed the gene expression profile of key flower regulators in samples collected in April and October from two Coffea arabia cv. (Acua and Catuai144) cultivated in two regions of the Minas Gerais, Brazil.
SRR25556935	152921	3451	AMPLICON	plant metagenome	Bacterial microbiome of Industrial Hemp	Variation in Microbiome diversity in Industrial Hemp Genotypes and CBD vs. Fiber Properties
SRR25556929	154369	3383	AMPLICON	plant metagenome	Bacterial microbiome of Industrial Hemp	Variation in Microbiome diversity in Industrial Hemp Genotypes and CBD vs. Fiber Properties
SRR17727168	34265	3352	AMPLICON	metagenome	Xylella fastidiosa infection reshapes microbial composition and network associations in the xylem of almond trees	Bacterial and fungal composition in the xylem of X. fastidiosa-infected and uninfected almond trees
SRR17727147	53277	3288	AMPLICON	metagenome	Xylella fastidiosa infection reshapes microbial composition and network associations in the xylem of almond trees	Bacterial and fungal composition in the xylem of X. fastidiosa-infected and uninfected almond trees
SRR25556896	156076	3268	AMPLICON	plant metagenome	Bacterial microbiome of Industrial Hemp	Variation in Microbiome diversity in Industrial Hemp Genotypes and CBD vs. Fiber Properties
SRR25556928	154783	3203	AMPLICON	plant metagenome	Bacterial microbiome of Industrial Hemp	Variation in Microbiome diversity in Industrial Hemp Genotypes and CBD vs. Fiber Properties
SRR25556930	153718	3136	AMPLICON	plant metagenome	Bacterial microbiome of Industrial Hemp	Variation in Microbiome diversity in Industrial Hemp Genotypes and CBD vs. Fiber Properties
SRR13300932	44087648	3114	WGS	Severe acute respiratory syndrome coronavirus 2	Academic Consortium project on SARS-CoV-2 genome sequencing	The Academic Consortium project is aimed at sequencing the genomes of the SARS-CoV-2 virus to determine the strains present in Russian Federation and the direction of the genome evolution.
SRR14002071	4192496	3052	RAD-Seq	Alloteropsis angusta	Hybridisation boosts dispersal of two contrasted ecotypes in a grass species	In the absence of strong reproductive barriers, genetic exchanges between closely related groups of organisms with different adaptations have well-documented beneficial and detrimental consequences. In plants, pollen-mediated exchanges affect the sorting of alleles across physical landscapes, and influence rates of hybridisation. How these dynamics affect the emergence and spread of novel ecologi…
SRR13453584	84587007	3046	WGS	Oryza rufipogon	275 Rice Whole Genome Sequencing	To capture the entire genomic diversity, it is needed to construct a complete high-quality pan-genome from diverse rice accessions.
SRR25244503	32727	3018	AMPLICON	leaf metagenome	Seasonality and longer-term development shape temporal patterns in the Populus microbiome	Temporal variation in community composition is central to our understanding of the assembly and functioning of microbial communities, yet our knowledge of temporal dynamics in the microbiome of long-lived plants, such as trees, remains limited. We hypothesized temporal dynamics in tree microbiomes arise from seasonal fluctuations and longer-term changes that arise due to host development or micro…
SRR25244555	102865	2998	AMPLICON	leaf metagenome	Seasonality and longer-term development shape temporal patterns in the Populus microbiome	Temporal variation in community composition is central to our understanding of the assembly and functioning of microbial communities, yet our knowledge of temporal dynamics in the microbiome of long-lived plants, such as trees, remains limited. We hypothesized temporal dynamics in tree microbiomes arise from seasonal fluctuations and longer-term changes that arise due to host development or micro…
SRR21661722	57166331	2965	RNA-Seq	Oscheius tipulae	The Nematode Oscheius tipulae as A Genetic Model for Programmed DNA Elimination [RNA-seq]	Programmed DNA elimination (PDE) is a notable exception to the paradigm of genome integrity. In metazoa, PDE often occurs during early embryogenesis, coincident with germline to somatic cell differentiation. During PDE, portions of genomic DNA are lost, resulting in reduced somatic genomes. Recent studies have described the sequences lost and chromosome behavior in metazoa. However, a system for …
SRR1660494	17561764	2940	AMPLICON	pig gut metagenome	Swine manure and housefly larvae gut samples Targeted Locus (Loci)	We want to know the dynamics of microbial community structure in swine manure during 6 days vermicomposting treatment
SRR17727058	34959	2930	AMPLICON	metagenome	Xylella fastidiosa infection reshapes microbial composition and network associations in the xylem of almond trees	Bacterial and fungal composition in the xylem of X. fastidiosa-infected and uninfected almond trees
SRR17727205	38292	2894	AMPLICON	metagenome	Xylella fastidiosa infection reshapes microbial composition and network associations in the xylem of almond trees	Bacterial and fungal composition in the xylem of X. fastidiosa-infected and uninfected almond trees
SRR17727155	68725	2828	AMPLICON	metagenome	Xylella fastidiosa infection reshapes microbial composition and network associations in the xylem of almond trees	Bacterial and fungal composition in the xylem of X. fastidiosa-infected and uninfected almond trees
SRR4345408	23357037	2803	RNA-Seq	Vitis vinifera	O antigen acts as a shield to delay early plant immune recognition of the pathogenic bacterium, Xylella fastidiosa	PAMP-triggered immunity (PTI) is the first line of plant defense against invading organisms. Initiated through the perception of conserved pathogen-associated molecular patterns (PAMPs), such as lipopolysaccharide or flagellin, PTI can provide early protection against a broad range of pathogens. Active suppression of PTI by microbial effector proteins, particularly those secreted by the Type III …
SRR25244284	84577	2773	AMPLICON	leaf metagenome	Seasonality and longer-term development shape temporal patterns in the Populus microbiome	Temporal variation in community composition is central to our understanding of the assembly and functioning of microbial communities, yet our knowledge of temporal dynamics in the microbiome of long-lived plants, such as trees, remains limited. We hypothesized temporal dynamics in tree microbiomes arise from seasonal fluctuations and longer-term changes that arise due to host development or micro…
SRR25556934	156454	2767	AMPLICON	plant metagenome	Bacterial microbiome of Industrial Hemp	Variation in Microbiome diversity in Industrial Hemp Genotypes and CBD vs. Fiber Properties
SRR5170106	109030	2665	AMPLICON	plant metagenome	Grapevine Endosphere Bacterial Metagenome	Endophytic bacteria were extracted from 68 grapevine cane sample from 9 different commercial vineyard across Ca. Half the sample were from vines expressing Pierce’s Disease while the other half were from healthy grapevines.
SRR11973470	22029756	2646	RNA-Seq	Vitis vinifera	Xylella fastidiosa causes transcriptional shifts that precede tylose formation and starch depletion in xylem	Pierce's disease (PD) in grapevine (Vitis vinifera) is caused by the bacterial pathogen Xylella fastidiosa. X. fastidiosa is limited to the xylem tissue and following infection induces extensive plant-derived xylem blockages, primarily in the form of tyloses. Tylose-mediated vessel occlusions are a hallmark of PD, particularly in susceptible V. vinifera. We temporally monitored tylose development…
SRR24206405	17841869	2644	RNA-Seq	Vitis vinifera	Genome-wide expression profiling of three grape genotypes resistant to Pierce s disease	Plants from three Pierce s disease-resistant genotypes of the 07744 population ([Vitis rupestris Wichita refuge x V. arizonica b40-14] x V. vinifera Airen): 07744-094, 07744-102, 07744-114, were propagated in a controlled environment and inoculated with either Xylella fastidiosa or water (mock). Pieces of green stem at 10, 20, 30 and 40 cm above the point of inoculation with Xylella fastidiosa we…
SRR2174501	11977131	2621	AMPLICON	skin metagenome	Panama 2012 field survey of amphibian skin bacteria	Illumina MiSeq sequences of the 16S rRNA gene from skin swabs of 3 amphibian species in Panama
SRR11973472	16493055	2619	RNA-Seq	Vitis vinifera	Xylella fastidiosa causes transcriptional shifts that precede tylose formation and starch depletion in xylem	Pierce's disease (PD) in grapevine (Vitis vinifera) is caused by the bacterial pathogen Xylella fastidiosa. X. fastidiosa is limited to the xylem tissue and following infection induces extensive plant-derived xylem blockages, primarily in the form of tyloses. Tylose-mediated vessel occlusions are a hallmark of PD, particularly in susceptible V. vinifera. We temporally monitored tylose development…
SRR20203973	10262228	2563	RNA-Seq	Coffea arabica	Coffee leaves from two different regions of Minas Gerais, Brazil.	With the investigating purpose of flowering genes in Coffea arabica and their association with environmental conditions, we analyzed the gene expression profile of key flower regulators in samples collected in April and October from two Coffea arabia cv. (Acua and Catuai144) cultivated in two regions of the Minas Gerais, Brazil.
SRR8758188		2531			Not found
SRR20701841	17543937	2348	WGS	Isodon japonicus var. japonicus	Phylogenomic study of Isodon (Lamiaceae) using plastome sequences	In this study, we attempted to further elucidate the phylogenetic relationships within Isodon using plastome sequences extracted from genome skimming data of ca. 80% species of the genus.
SRR20203974	8978727	2310	RNA-Seq	Coffea arabica	Coffee leaves from two different regions of Minas Gerais, Brazil.	With the investigating purpose of flowering genes in Coffea arabica and their association with environmental conditions, we analyzed the gene expression profile of key flower regulators in samples collected in April and October from two Coffea arabia cv. (Acua and Catuai144) cultivated in two regions of the Minas Gerais, Brazil.
SRR18475235	76718176	2275	RNA-Seq	synthetic metagenome	Sequencing of 30 bacterial species artificial community	16S rRNA amplicon, community total RNA, and resequenced Pseudomonas fluorescens sequencing reads from a study investigating the role of predator/prey coevolution of community structure and function
SRR17727107	33884	2254	AMPLICON	metagenome	Xylella fastidiosa infection reshapes microbial composition and network associations in the xylem of almond trees	Bacterial and fungal composition in the xylem of X. fastidiosa-infected and uninfected almond trees
SRR21661744	87602449	2182	RNA-Seq	Oscheius tipulae	The Nematode Oscheius tipulae as A Genetic Model for Programmed DNA Elimination [RNA-seq]	Programmed DNA elimination (PDE) is a notable exception to the paradigm of genome integrity. In metazoa, PDE often occurs during early embryogenesis, coincident with germline to somatic cell differentiation. During PDE, portions of genomic DNA are lost, resulting in reduced somatic genomes. Recent studies have described the sequences lost and chromosome behavior in metazoa. However, a system for …
SRR25244431	106660	2107	AMPLICON	leaf metagenome	Seasonality and longer-term development shape temporal patterns in the Populus microbiome	Temporal variation in community composition is central to our understanding of the assembly and functioning of microbial communities, yet our knowledge of temporal dynamics in the microbiome of long-lived plants, such as trees, remains limited. We hypothesized temporal dynamics in tree microbiomes arise from seasonal fluctuations and longer-term changes that arise due to host development or micro…
SRR18475234	89125505	2088	RNA-Seq	synthetic metagenome	Sequencing of 30 bacterial species artificial community	16S rRNA amplicon, community total RNA, and resequenced Pseudomonas fluorescens sequencing reads from a study investigating the role of predator/prey coevolution of community structure and function
SRR20203978	11705649	2038	RNA-Seq	Coffea arabica	Coffee leaves from two different regions of Minas Gerais, Brazil.	With the investigating purpose of flowering genes in Coffea arabica and their association with environmental conditions, we analyzed the gene expression profile of key flower regulators in samples collected in April and October from two Coffea arabia cv. (Acua and Catuai144) cultivated in two regions of the Minas Gerais, Brazil.
SRR25252175	25392	2023	AMPLICON	leaf metagenome	Seasonality and longer-term development shape temporal patterns in the Populus microbiome	Temporal variation in community composition is central to our understanding of the assembly and functioning of microbial communities, yet our knowledge of temporal dynamics in the microbiome of long-lived plants, such as trees, remains limited. We hypothesized temporal dynamics in tree microbiomes arise from seasonal fluctuations and longer-term changes that arise due to host development or micro…
SRR25556898	155816	2019	AMPLICON	plant metagenome	Bacterial microbiome of Industrial Hemp	Variation in Microbiome diversity in Industrial Hemp Genotypes and CBD vs. Fiber Properties
ERR713527	42281	1996	AMPLICON	Musa acuminata	Agroforestry leads to shifts within the gammaproteobacterial microbiome of banana plants cultivated in Central America	Bananas (Musa spp.) belong to the most important global food commodities, and their cultivation represents the world’s largest monoculture. Although the plant-associated microbiome has substantial influence on plant growth and health, there is a lack of knowledge of the banana microbiome and its influencing factors. We studied the impact of i) biogeography, and ii) agroforestry on the banana-asso…
ERR1231254	42281	1996	AMPLICON	Musa acuminata AAA Group	Members of Gammaproteobacteria as indicator species of healthy banana plants on Fusarium wilt-infested fields in Central America	Culminating in the 1950's, bananas, the world's most extensive perennial monoculture, suffered one of the most devastating disease epidemics in history. In Latin America and the Caribbean, Fusarium wilt (FW) caused by the soil-borne fungus Fusarium oxysporum f. sp. cubense (FOC), forced the abandonment of the Gros Michel-based export banana industry. Comparative microbiome analyses performed betw…
SRR13149150		1941			Not found
SRR1027975	622770121	1929	WGS	activated sludge metagenome	UluPandan WasteWater Sludge Metatranscriptome	The establishment of industrial-scale, clean water technologies in the mid-late 19th century caused a notable reduction (~15%) in disease-related mortality. However, exponential human population growth over the last 50 years has created severe additional challenges, including deteriorating fresh and marine water environments, which are the primary recipients of wastewater discharges. Increasingly…
SRR14416845	35863985	1917	OTHER	Mus musculus	MicroRNA-486 is an epigenetic modulator of Duchenne muscular dystrophy pathologies [eCLIP-seq]	Duchenne muscular dystrophy (DMD) is an X-linked progressive muscle disorder resulting in muscle weakness and cardiomyopathy. MicroRNAs have shown to play a significant role in muscle development, metabolism, and disease pathologies. We demonstrated that miR-486 expression is reduced in DMD muscles and its expression levels correlate with dystrophic disease severity. miR-486 knockout mice develop…
SRR17727172	54661	1913	AMPLICON	metagenome	Xylella fastidiosa infection reshapes microbial composition and network associations in the xylem of almond trees	Bacterial and fungal composition in the xylem of X. fastidiosa-infected and uninfected almond trees
SRR18280909	49116660	1890	OTHER	Homo sapiens	High depth profiling of miRNA targets with chimeric eCLIP [eCLIPseq]	Growing demand in RNA-targeted therapies and promise of miRNA-based drugs creates a need for tools that can accurately identify and quantify miRNA:target interactions at scale. The experimental capture of miRNA:mRNA interactions by ligation into chimeric RNA fragments provides a direct read out of miRNA targets by enabling profiling of miRNA targets with high-throughput sequencing. However, integ…
ERR10016935	18121645	1878	RNA-Seq	Schistosoma haematobium	Low_input_approaches_to_generate_high_quality_reference_genomes_for_parasitic_flatworms	Hundreds of millions of people worldwide are infected with one or more species of parasitic flatworm. These infections typically cause chronic, debilitating infections resulting in substantial social and economic burdens. While efforts to understand and control these infections are ongoing, there is still a lack of high-quality, annotated reference genomes for many of these species. As a result, …
SRR19762131	34190136	1866	RNA-Seq	Stenotrophomonas maltophilia K279a	A novel TetR-like transcriptional regulator in Stenotrophomonas maltophilia is involved in fatty acid metabolism, including quorum sensing signal turnover	Stenotrophomonas maltophilia is an emerging opportunistic multidrug-resistant pathogen frequently co-isolated with other relevant nosocomial pathogens in respiratory tract infections. S. maltophilia uses the endogenous DSF quorum sensing (QS) system to regulate virulence processes but can also respond to exogenous AHL signals produced by neighboring bacteria. A whole-transcriptome sequencing anal…
SRR17727240	32335	1850	AMPLICON	metagenome	Xylella fastidiosa infection reshapes microbial composition and network associations in the xylem of almond trees	Bacterial and fungal composition in the xylem of X. fastidiosa-infected and uninfected almond trees
SRR13079836	287736911	1836	RNA-Seq	Mus musculus	Multiple annealing and looping based amplification cycles for digital transcriptomics (MALBAC-DT) of single cells from the developing mouse cortex and hippocampus	To study the dynamics of gene expression during postnatal development of the mouse forebrain, we performed MALBAC-DT on 3,517 single cells from the mouse cortex and hippocampus at different ages throughout the first 6 postnatal months.
SRR8758168		1673			Not found
SRR17727063	21542	1623	AMPLICON	metagenome	Xylella fastidiosa infection reshapes microbial composition and network associations in the xylem of almond trees	Bacterial and fungal composition in the xylem of X. fastidiosa-infected and uninfected almond trees
SRR12451683	1860586	1619	CLONE	Oryza rufipogon	Pan-Genome of Oryza Sativa	To capture the entire genomic diversity, it is needed to construct a complete high-quality pan-genome from diverse rice accessions.
SRR25244228	56128	1548	AMPLICON	leaf metagenome	Seasonality and longer-term development shape temporal patterns in the Populus microbiome	Temporal variation in community composition is central to our understanding of the assembly and functioning of microbial communities, yet our knowledge of temporal dynamics in the microbiome of long-lived plants, such as trees, remains limited. We hypothesized temporal dynamics in tree microbiomes arise from seasonal fluctuations and longer-term changes that arise due to host development or micro…
SRR17727080	38573	1455	AMPLICON	metagenome	Xylella fastidiosa infection reshapes microbial composition and network associations in the xylem of almond trees	Bacterial and fungal composition in the xylem of X. fastidiosa-infected and uninfected almond trees
SRR14002073	3201022	1384	RAD-Seq	Alloteropsis angusta	Hybridisation boosts dispersal of two contrasted ecotypes in a grass species	In the absence of strong reproductive barriers, genetic exchanges between closely related groups of organisms with different adaptations have well-documented beneficial and detrimental consequences. In plants, pollen-mediated exchanges affect the sorting of alleles across physical landscapes, and influence rates of hybridisation. How these dynamics affect the emergence and spread of novel ecologi…
SRR8758192		1358			Not found
SRR18280908	41362401	1295	OTHER	Homo sapiens	High depth profiling of miRNA targets with chimeric eCLIP [eCLIPseq]	Growing demand in RNA-targeted therapies and promise of miRNA-based drugs creates a need for tools that can accurately identify and quantify miRNA:target interactions at scale. The experimental capture of miRNA:mRNA interactions by ligation into chimeric RNA fragments provides a direct read out of miRNA targets by enabling profiling of miRNA targets with high-throughput sequencing. However, integ…
SRR25244374	104759	1282	AMPLICON	leaf metagenome	Seasonality and longer-term development shape temporal patterns in the Populus microbiome	Temporal variation in community composition is central to our understanding of the assembly and functioning of microbial communities, yet our knowledge of temporal dynamics in the microbiome of long-lived plants, such as trees, remains limited. We hypothesized temporal dynamics in tree microbiomes arise from seasonal fluctuations and longer-term changes that arise due to host development or micro…
SRR12481817	13264509	1188	WGS	Oryza rufipogon	Oryza rufipogon Genome sequencing	No abstract found
ERR1466837	14248312	1158	OTHER	metagenome	Bacterial diversity in various environments such as cultivated soil, alpine soil, semi-arid soil	For cultivated soil, alpine soil, semi-arid soil, samples were taken in the field in 2012 and 2013. They were soil micro-samples as they all weighed between 70 and 150 mg.Samples labelled xb or a (69 samples) come from an alpine soil. They were taken along a 80-m long transect in La Vanoise Park (France). The transect was sampled twice in 2012 and 2013. Samples labelled GMV1 to GMV23 come from a …
SRR13216207	114376	1112	OTHER	human gut metagenome	16S V3-V4 -based microbial profiling of matched healthy and inflamed ileal mucosa from patients affected by Crohn's disease	Crohn's Disease (CD) pathogenesis is still unclear. Disorders in the mucosal immunoregulation and its crosstalk with the microbiota may represent an important component in tissue injury. We aimed to characterize the molecular immune response distribution within the ileal layers ( mucosa, submucosa and serosa) and to evaluate the correlated microbiota in pathological/healthy settings comparing fir…
SRR17727101	34043	1075	AMPLICON	metagenome	Xylella fastidiosa infection reshapes microbial composition and network associations in the xylem of almond trees	Bacterial and fungal composition in the xylem of X. fastidiosa-infected and uninfected almond trees
SRR20203971	10640942	1071	RNA-Seq	Coffea arabica	Coffee leaves from two different regions of Minas Gerais, Brazil.	With the investigating purpose of flowering genes in Coffea arabica and their association with environmental conditions, we analyzed the gene expression profile of key flower regulators in samples collected in April and October from two Coffea arabia cv. (Acua and Catuai144) cultivated in two regions of the Minas Gerais, Brazil.
SRR16971272	446431	1003	WGS	Xylella taiwanensis	Population genomics of Xylella taiwanensis in Taiwan	No abstract found

## Sheet: runsNoXylRRnaSpecificKmers
Run	Nb spots	Counts NCBI	Type	Species	Title	Description
SRR13376409	330370201	21233038	WGS	Vaccinium corymbosum	Vaccinium Pangenome	Whole genome sequencing of multiple Vaccinium accessions
SRR13376401	334835182	15369581	WGS	Vaccinium corymbosum	Vaccinium Pangenome	Whole genome sequencing of multiple Vaccinium accessions
SRR13376378	303062785	14519677	WGS	Vaccinium corymbosum	Vaccinium Pangenome	Whole genome sequencing of multiple Vaccinium accessions
SRR13376404	361307419	14004768	WGS	Vaccinium corymbosum	Vaccinium Pangenome	Whole genome sequencing of multiple Vaccinium accessions
SRR13376397	332551599	13702883	WGS	Vaccinium corymbosum	Vaccinium Pangenome	Whole genome sequencing of multiple Vaccinium accessions
SRR13376406	310111305	13445543	WGS	Vaccinium corymbosum	Vaccinium Pangenome	Whole genome sequencing of multiple Vaccinium accessions
SRR14876344	178340626	13298031	WGS	Vaccinium oxycoccos	Vaccinium macrocarpon and Vaccinium oxycoccos genome sequencing and assembly	An updated, chromosome-resolved V. macrocarpon reference genome, and compare it to a high-quality draft genome of V. oxycoccos.
SRR13376403	325696060	12780636	WGS	Vaccinium corymbosum	Vaccinium Pangenome	Whole genome sequencing of multiple Vaccinium accessions
SRR13376393	281515012	12456206	WGS	Vaccinium corymbosum	Vaccinium Pangenome	Whole genome sequencing of multiple Vaccinium accessions
SRR13376394	325813434	12084031	WGS	Vaccinium corymbosum	Vaccinium Pangenome	Whole genome sequencing of multiple Vaccinium accessions
SRR13376398	281734968	12020593	WGS	Vaccinium corymbosum	Vaccinium Pangenome	Whole genome sequencing of multiple Vaccinium accessions
SRR13376402	306904072	11997276	WGS	Vaccinium corymbosum	Vaccinium Pangenome	Whole genome sequencing of multiple Vaccinium accessions
SRR13376410	278966985	11927022	WGS	Vaccinium corymbosum	Vaccinium Pangenome	Whole genome sequencing of multiple Vaccinium accessions
SRR13376407	345254464	11700797	WGS	Vaccinium corymbosum	Vaccinium Pangenome	Whole genome sequencing of multiple Vaccinium accessions
SRR16126757	220280581	11624750	RNA-Seq	plant metagenome	Occurrence and High-Throughput Sequencing of Viruses in Ohio blueberry (Vaccinium corymbosum)	The objectives of this study were to identify the virus and non-viral vasculature limited pathogen sequences present in Ohio blueberry patches.
SRR13376376	299530878	11157967	WGS	Vaccinium corymbosum	Vaccinium Pangenome	Whole genome sequencing of multiple Vaccinium accessions
SRR13376408	280679460	11119711	WGS	Vaccinium corymbosum	Vaccinium Pangenome	Whole genome sequencing of multiple Vaccinium accessions
SRR13376392	288964085	11083499	WGS	Vaccinium corymbosum	Vaccinium Pangenome	Whole genome sequencing of multiple Vaccinium accessions
SRR13376386	269814120	10749074	WGS	Vaccinium corymbosum	Vaccinium Pangenome	Whole genome sequencing of multiple Vaccinium accessions
SRR13376377	305844042	10542199	WGS	Vaccinium corymbosum	Vaccinium Pangenome	Whole genome sequencing of multiple Vaccinium accessions
SRR13376396	284483190	10490665	WGS	Vaccinium corymbosum	Vaccinium Pangenome	Whole genome sequencing of multiple Vaccinium accessions
SRR13376400	279596692	10208976	WGS	Vaccinium corymbosum	Vaccinium Pangenome	Whole genome sequencing of multiple Vaccinium accessions
SRR13376399	282227287	10038018	WGS	Vaccinium corymbosum	Vaccinium Pangenome	Whole genome sequencing of multiple Vaccinium accessions
SRR13376405	303617516	9794734	WGS	Vaccinium corymbosum	Vaccinium Pangenome	Whole genome sequencing of multiple Vaccinium accessions
SRR13376395	253824767	9783154	WGS	Vaccinium corymbosum	Vaccinium Pangenome	Whole genome sequencing of multiple Vaccinium accessions
SRR13376375	322342623	9670051	WGS	Vaccinium corymbosum	Vaccinium Pangenome	Whole genome sequencing of multiple Vaccinium accessions
SRR16126756	176011521	9144441	RNA-Seq	plant metagenome	Occurrence and High-Throughput Sequencing of Viruses in Ohio blueberry (Vaccinium corymbosum)	The objectives of this study were to identify the virus and non-viral vasculature limited pathogen sequences present in Ohio blueberry patches.
SRR13376379	293795254	9114135	WGS	Vaccinium corymbosum	Vaccinium Pangenome	Whole genome sequencing of multiple Vaccinium accessions
SRR23971910	147643497	8640549	WGS	Vaccinium corymbosum	WGS of Vaccinium	We collected 220 accessions of Vaccinium from major blueberry-producing regions worldwide and generated approximately 5.57 Tb of whole-genome sequencing data for the 220 Vaccinium accessions
SRR23971911	153383974	8423391	WGS	Vaccinium corymbosum	WGS of Vaccinium	We collected 220 accessions of Vaccinium from major blueberry-producing regions worldwide and generated approximately 5.57 Tb of whole-genome sequencing data for the 220 Vaccinium accessions
SRR16126755	167089072	8322233	RNA-Seq	plant metagenome	Occurrence and High-Throughput Sequencing of Viruses in Ohio blueberry (Vaccinium corymbosum)	The objectives of this study were to identify the virus and non-viral vasculature limited pathogen sequences present in Ohio blueberry patches.
SRR23971920	158744625	8142702	WGS	Vaccinium corymbosum	WGS of Vaccinium	We collected 220 accessions of Vaccinium from major blueberry-producing regions worldwide and generated approximately 5.57 Tb of whole-genome sequencing data for the 220 Vaccinium accessions
SRR23971908	152888319	7253596	WGS	Vaccinium corymbosum	WGS of Vaccinium	We collected 220 accessions of Vaccinium from major blueberry-producing regions worldwide and generated approximately 5.57 Tb of whole-genome sequencing data for the 220 Vaccinium accessions
SRR23972014	116469687	7098843	WGS	Vaccinium corymbosum	WGS of Vaccinium	We collected 220 accessions of Vaccinium from major blueberry-producing regions worldwide and generated approximately 5.57 Tb of whole-genome sequencing data for the 220 Vaccinium accessions
SRR23971909	147601775	7005936	WGS	Vaccinium corymbosum	WGS of Vaccinium	We collected 220 accessions of Vaccinium from major blueberry-producing regions worldwide and generated approximately 5.57 Tb of whole-genome sequencing data for the 220 Vaccinium accessions
SRR13376387	203686567	6355787	WGS	Vaccinium macrocarpon	Vaccinium Pangenome	Whole genome sequencing of multiple Vaccinium accessions
SRR23971916	146275105	6346396	WGS	Vaccinium corymbosum	WGS of Vaccinium	We collected 220 accessions of Vaccinium from major blueberry-producing regions worldwide and generated approximately 5.57 Tb of whole-genome sequencing data for the 220 Vaccinium accessions
SRR23971917	153350338	6328882	WGS	Vaccinium corymbosum	WGS of Vaccinium	We collected 220 accessions of Vaccinium from major blueberry-producing regions worldwide and generated approximately 5.57 Tb of whole-genome sequencing data for the 220 Vaccinium accessions
SRR23971915	146474656	6313974	WGS	Vaccinium corymbosum	WGS of Vaccinium	We collected 220 accessions of Vaccinium from major blueberry-producing regions worldwide and generated approximately 5.57 Tb of whole-genome sequencing data for the 220 Vaccinium accessions
SRR23971907	122286321	6241032	WGS	Vaccinium corymbosum	WGS of Vaccinium	We collected 220 accessions of Vaccinium from major blueberry-producing regions worldwide and generated approximately 5.57 Tb of whole-genome sequencing data for the 220 Vaccinium accessions
SRR23971914	139365026	6105619	WGS	Vaccinium corymbosum	WGS of Vaccinium	We collected 220 accessions of Vaccinium from major blueberry-producing regions worldwide and generated approximately 5.57 Tb of whole-genome sequencing data for the 220 Vaccinium accessions
SRR23971988	114005354	6081852	WGS	Vaccinium corymbosum	WGS of Vaccinium	We collected 220 accessions of Vaccinium from major blueberry-producing regions worldwide and generated approximately 5.57 Tb of whole-genome sequencing data for the 220 Vaccinium accessions
SRR23972019	116591397	5989103	WGS	Vaccinium corymbosum	WGS of Vaccinium	We collected 220 accessions of Vaccinium from major blueberry-producing regions worldwide and generated approximately 5.57 Tb of whole-genome sequencing data for the 220 Vaccinium accessions
SRR23971906	141291771	5768754	WGS	Vaccinium corymbosum	WGS of Vaccinium	We collected 220 accessions of Vaccinium from major blueberry-producing regions worldwide and generated approximately 5.57 Tb of whole-genome sequencing data for the 220 Vaccinium accessions
SRR23971912	133411806	5716551	WGS	Vaccinium corymbosum	WGS of Vaccinium	We collected 220 accessions of Vaccinium from major blueberry-producing regions worldwide and generated approximately 5.57 Tb of whole-genome sequencing data for the 220 Vaccinium accessions
SRR13349629	28956002	5640683	OTHER	Vaccinium japonicum	The complete chloroplast genome sequence of Vaccinium japonicum	We are reporting the complete chloroplast genome sequence of Vaccinium japonicum.
SRR23971919	146079846	5632082	WGS	Vaccinium corymbosum	WGS of Vaccinium	We collected 220 accessions of Vaccinium from major blueberry-producing regions worldwide and generated approximately 5.57 Tb of whole-genome sequencing data for the 220 Vaccinium accessions
SRR13376380	176414505	5384301	WGS	Vaccinium macrocarpon	Vaccinium Pangenome	Whole genome sequencing of multiple Vaccinium accessions
SRR23972061	91007391	5276477	WGS	Vaccinium corymbosum	WGS of Vaccinium	We collected 220 accessions of Vaccinium from major blueberry-producing regions worldwide and generated approximately 5.57 Tb of whole-genome sequencing data for the 220 Vaccinium accessions
SRR13376388	246597714	5273887	WGS	Vaccinium macrocarpon	Vaccinium Pangenome	Whole genome sequencing of multiple Vaccinium accessions
SRR23971868	111563735	5132361	WGS	Vaccinium corymbosum	WGS of Vaccinium	We collected 220 accessions of Vaccinium from major blueberry-producing regions worldwide and generated approximately 5.57 Tb of whole-genome sequencing data for the 220 Vaccinium accessions
SRR13376391	181688806	5059587	WGS	Vaccinium macrocarpon	Vaccinium Pangenome	Whole genome sequencing of multiple Vaccinium accessions
SRR22270902	374915067	5008450	WGS	Vaccinium corymbosum	Genomic relationships among wild and cultivated blueberry species	No abstract found
SRR23972064	102861098	4962791	WGS	Vaccinium corymbosum	WGS of Vaccinium	We collected 220 accessions of Vaccinium from major blueberry-producing regions worldwide and generated approximately 5.57 Tb of whole-genome sequencing data for the 220 Vaccinium accessions
SRR23971918	122439682	4909692	WGS	Vaccinium corymbosum	WGS of Vaccinium	We collected 220 accessions of Vaccinium from major blueberry-producing regions worldwide and generated approximately 5.57 Tb of whole-genome sequencing data for the 220 Vaccinium accessions
SRR13376389	154832077	4807732	WGS	Vaccinium macrocarpon	Vaccinium Pangenome	Whole genome sequencing of multiple Vaccinium accessions
SRR23971990	108768304	4799152	WGS	Vaccinium corymbosum	WGS of Vaccinium	We collected 220 accessions of Vaccinium from major blueberry-producing regions worldwide and generated approximately 5.57 Tb of whole-genome sequencing data for the 220 Vaccinium accessions
SRR13376390	193764709	4792307	WGS	Vaccinium macrocarpon	Vaccinium Pangenome	Whole genome sequencing of multiple Vaccinium accessions
SRR23972040	98615472	4775786	WGS	Vaccinium corymbosum	WGS of Vaccinium	We collected 220 accessions of Vaccinium from major blueberry-producing regions worldwide and generated approximately 5.57 Tb of whole-genome sequencing data for the 220 Vaccinium accessions
SRR23972042	109139180	4767747	WGS	Vaccinium corymbosum	WGS of Vaccinium	We collected 220 accessions of Vaccinium from major blueberry-producing regions worldwide and generated approximately 5.57 Tb of whole-genome sequencing data for the 220 Vaccinium accessions
SRR23971960	108855314	4759534	WGS	Vaccinium corymbosum	WGS of Vaccinium	We collected 220 accessions of Vaccinium from major blueberry-producing regions worldwide and generated approximately 5.57 Tb of whole-genome sequencing data for the 220 Vaccinium accessions
SRR13376385	173719888	4708443	WGS	Vaccinium macrocarpon	Vaccinium Pangenome	Whole genome sequencing of multiple Vaccinium accessions
SRR13376384	165805726	4618101	WGS	Vaccinium macrocarpon	Vaccinium Pangenome	Whole genome sequencing of multiple Vaccinium accessions
SRR23971890	103020761	4616245	WGS	Vaccinium corymbosum	WGS of Vaccinium	We collected 220 accessions of Vaccinium from major blueberry-producing regions worldwide and generated approximately 5.57 Tb of whole-genome sequencing data for the 220 Vaccinium accessions
SRR23972047	93608583	4601741	WGS	Vaccinium corymbosum	WGS of Vaccinium	We collected 220 accessions of Vaccinium from major blueberry-producing regions worldwide and generated approximately 5.57 Tb of whole-genome sequencing data for the 220 Vaccinium accessions
SRR23971880	81274674	4569776	WGS	Vaccinium corymbosum	WGS of Vaccinium	We collected 220 accessions of Vaccinium from major blueberry-producing regions worldwide and generated approximately 5.57 Tb of whole-genome sequencing data for the 220 Vaccinium accessions
SRR23971977	102510407	4520307	WGS	Vaccinium corymbosum	WGS of Vaccinium	We collected 220 accessions of Vaccinium from major blueberry-producing regions worldwide and generated approximately 5.57 Tb of whole-genome sequencing data for the 220 Vaccinium accessions
SRR23971976	122384788	4475509	WGS	Vaccinium corymbosum	WGS of Vaccinium	We collected 220 accessions of Vaccinium from major blueberry-producing regions worldwide and generated approximately 5.57 Tb of whole-genome sequencing data for the 220 Vaccinium accessions
SRR23971982	113270770	4412713	WGS	Vaccinium corymbosum	WGS of Vaccinium	We collected 220 accessions of Vaccinium from major blueberry-producing regions worldwide and generated approximately 5.57 Tb of whole-genome sequencing data for the 220 Vaccinium accessions
SRR23971980	114787855	4397130	WGS	Vaccinium corymbosum	WGS of Vaccinium	We collected 220 accessions of Vaccinium from major blueberry-producing regions worldwide and generated approximately 5.57 Tb of whole-genome sequencing data for the 220 Vaccinium accessions
SRR23972016	98968394	4386680	WGS	Vaccinium corymbosum	WGS of Vaccinium	We collected 220 accessions of Vaccinium from major blueberry-producing regions worldwide and generated approximately 5.57 Tb of whole-genome sequencing data for the 220 Vaccinium accessions
SRR23971981	98974457	4345995	WGS	Vaccinium corymbosum	WGS of Vaccinium	We collected 220 accessions of Vaccinium from major blueberry-producing regions worldwide and generated approximately 5.57 Tb of whole-genome sequencing data for the 220 Vaccinium accessions
SRR23971898	106734176	4163448	WGS	Vaccinium corymbosum	WGS of Vaccinium	We collected 220 accessions of Vaccinium from major blueberry-producing regions worldwide and generated approximately 5.57 Tb of whole-genome sequencing data for the 220 Vaccinium accessions
SRR23972067	113475420	4159204	WGS	Vaccinium corymbosum	WGS of Vaccinium	We collected 220 accessions of Vaccinium from major blueberry-producing regions worldwide and generated approximately 5.57 Tb of whole-genome sequencing data for the 220 Vaccinium accessions
SRR23972051	108791545	4152171	WGS	Vaccinium corymbosum	WGS of Vaccinium	We collected 220 accessions of Vaccinium from major blueberry-producing regions worldwide and generated approximately 5.57 Tb of whole-genome sequencing data for the 220 Vaccinium accessions
SRR18173079	122746077	4150835	RNA-Seq	Rattus norvegicus	Integrative multi-omics landscape of fluoxetine action across 27 brain regions (single cell profiling for 2 regions)	We constructed a comprehensive multi-omics map of the molecular effects of fluoxetine (an SSRI antidepressant) in 27 rat brain regions. We profiled gene expression (bulk RNA-seq, 210 datasets) and chromatin state (bulk chromatin immunoprecipitation sequencing (ChIP-seq) for the histone marker H3K27ac, 100 datasets) in a broad, unbiased panel of 27 brain regions across the entire rodent brain, in …
SRR23972045	105605155	4122546	WGS	Vaccinium corymbosum	WGS of Vaccinium	We collected 220 accessions of Vaccinium from major blueberry-producing regions worldwide and generated approximately 5.57 Tb of whole-genome sequencing data for the 220 Vaccinium accessions
SRR23971974	109815687	4113045	WGS	Vaccinium corymbosum	WGS of Vaccinium	We collected 220 accessions of Vaccinium from major blueberry-producing regions worldwide and generated approximately 5.57 Tb of whole-genome sequencing data for the 220 Vaccinium accessions
SRR23972049	93561984	4084148	WGS	Vaccinium corymbosum	WGS of Vaccinium	We collected 220 accessions of Vaccinium from major blueberry-producing regions worldwide and generated approximately 5.57 Tb of whole-genome sequencing data for the 220 Vaccinium accessions
SRR23971891	105318271	4045588	WGS	Vaccinium corymbosum	WGS of Vaccinium	We collected 220 accessions of Vaccinium from major blueberry-producing regions worldwide and generated approximately 5.57 Tb of whole-genome sequencing data for the 220 Vaccinium accessions
SRR23971964	115681868	4031852	WGS	Vaccinium corymbosum	WGS of Vaccinium	We collected 220 accessions of Vaccinium from major blueberry-producing regions worldwide and generated approximately 5.57 Tb of whole-genome sequencing data for the 220 Vaccinium accessions
SRR23972066	102472077	4018586	WGS	Vaccinium corymbosum	WGS of Vaccinium	We collected 220 accessions of Vaccinium from major blueberry-producing regions worldwide and generated approximately 5.57 Tb of whole-genome sequencing data for the 220 Vaccinium accessions
SRR23971896	111387306	4004385	WGS	Vaccinium corymbosum	WGS of Vaccinium	We collected 220 accessions of Vaccinium from major blueberry-producing regions worldwide and generated approximately 5.57 Tb of whole-genome sequencing data for the 220 Vaccinium accessions
SRR23972005	70055933	3973017	WGS	Vaccinium corymbosum	WGS of Vaccinium	We collected 220 accessions of Vaccinium from major blueberry-producing regions worldwide and generated approximately 5.57 Tb of whole-genome sequencing data for the 220 Vaccinium accessions
SRR23972017	103388987	3963819	WGS	Vaccinium corymbosum	WGS of Vaccinium	We collected 220 accessions of Vaccinium from major blueberry-producing regions worldwide and generated approximately 5.57 Tb of whole-genome sequencing data for the 220 Vaccinium accessions
SRR23971956	88710974	3889230	WGS	Vaccinium corymbosum	WGS of Vaccinium	We collected 220 accessions of Vaccinium from major blueberry-producing regions worldwide and generated approximately 5.57 Tb of whole-genome sequencing data for the 220 Vaccinium accessions
SRR23972044	103999738	3863283	WGS	Vaccinium corymbosum	WGS of Vaccinium	We collected 220 accessions of Vaccinium from major blueberry-producing regions worldwide and generated approximately 5.57 Tb of whole-genome sequencing data for the 220 Vaccinium accessions
SRR18173080	137085539	3822501	RNA-Seq	Rattus norvegicus	Integrative multi-omics landscape of fluoxetine action across 27 brain regions (single cell profiling for 2 regions)	We constructed a comprehensive multi-omics map of the molecular effects of fluoxetine (an SSRI antidepressant) in 27 rat brain regions. We profiled gene expression (bulk RNA-seq, 210 datasets) and chromatin state (bulk chromatin immunoprecipitation sequencing (ChIP-seq) for the histone marker H3K27ac, 100 datasets) in a broad, unbiased panel of 27 brain regions across the entire rodent brain, in …
SRR18173078	112303986	3801523	RNA-Seq	Rattus norvegicus	Integrative multi-omics landscape of fluoxetine action across 27 brain regions (single cell profiling for 2 regions)	We constructed a comprehensive multi-omics map of the molecular effects of fluoxetine (an SSRI antidepressant) in 27 rat brain regions. We profiled gene expression (bulk RNA-seq, 210 datasets) and chromatin state (bulk chromatin immunoprecipitation sequencing (ChIP-seq) for the histone marker H3K27ac, 100 datasets) in a broad, unbiased panel of 27 brain regions across the entire rodent brain, in …
SRR13376383	205954755	3735351	WGS	Vaccinium macrocarpon	Vaccinium Pangenome	Whole genome sequencing of multiple Vaccinium accessions
SRR23972036	99536265	3684289	WGS	Vaccinium corymbosum	WGS of Vaccinium	We collected 220 accessions of Vaccinium from major blueberry-producing regions worldwide and generated approximately 5.57 Tb of whole-genome sequencing data for the 220 Vaccinium accessions
SRR23972057	100456786	3682773	WGS	Vaccinium corymbosum	WGS of Vaccinium	We collected 220 accessions of Vaccinium from major blueberry-producing regions worldwide and generated approximately 5.57 Tb of whole-genome sequencing data for the 220 Vaccinium accessions
SRR23972008	77943582	3665069	WGS	Vaccinium corymbosum	WGS of Vaccinium	We collected 220 accessions of Vaccinium from major blueberry-producing regions worldwide and generated approximately 5.57 Tb of whole-genome sequencing data for the 220 Vaccinium accessions
SRR23972056	92435643	3655721	WGS	Vaccinium corymbosum	WGS of Vaccinium	We collected 220 accessions of Vaccinium from major blueberry-producing regions worldwide and generated approximately 5.57 Tb of whole-genome sequencing data for the 220 Vaccinium accessions
SRR23972015	110526686	3646598	WGS	Vaccinium corymbosum	WGS of Vaccinium	We collected 220 accessions of Vaccinium from major blueberry-producing regions worldwide and generated approximately 5.57 Tb of whole-genome sequencing data for the 220 Vaccinium accessions
SRR23971957	74428521	3618785	WGS	Vaccinium corymbosum	WGS of Vaccinium	We collected 220 accessions of Vaccinium from major blueberry-producing regions worldwide and generated approximately 5.57 Tb of whole-genome sequencing data for the 220 Vaccinium accessions
SRR23971867	69834175	3589690	WGS	Vaccinium corymbosum	WGS of Vaccinium	We collected 220 accessions of Vaccinium from major blueberry-producing regions worldwide and generated approximately 5.57 Tb of whole-genome sequencing data for the 220 Vaccinium accessions
SRR23971872	70403606	3589608	WGS	Vaccinium corymbosum	WGS of Vaccinium	We collected 220 accessions of Vaccinium from major blueberry-producing regions worldwide and generated approximately 5.57 Tb of whole-genome sequencing data for the 220 Vaccinium accessions
SRR23971989	97615882	3545927	WGS	Vaccinium corymbosum	WGS of Vaccinium	We collected 220 accessions of Vaccinium from major blueberry-producing regions worldwide and generated approximately 5.57 Tb of whole-genome sequencing data for the 220 Vaccinium accessions
SRR23971995	99438465	3519513	WGS	Vaccinium corymbosum	WGS of Vaccinium	We collected 220 accessions of Vaccinium from major blueberry-producing regions worldwide and generated approximately 5.57 Tb of whole-genome sequencing data for the 220 Vaccinium accessions
SRR23971870	68278788	3512999	WGS	Vaccinium corymbosum	WGS of Vaccinium	We collected 220 accessions of Vaccinium from major blueberry-producing regions worldwide and generated approximately 5.57 Tb of whole-genome sequencing data for the 220 Vaccinium accessions
SRR23972058	93065064	3509603	WGS	Vaccinium corymbosum	WGS of Vaccinium	We collected 220 accessions of Vaccinium from major blueberry-producing regions worldwide and generated approximately 5.57 Tb of whole-genome sequencing data for the 220 Vaccinium accessions
SRR23972011	68670726	3507750	WGS	Vaccinium corymbosum	WGS of Vaccinium	We collected 220 accessions of Vaccinium from major blueberry-producing regions worldwide and generated approximately 5.57 Tb of whole-genome sequencing data for the 220 Vaccinium accessions
SRR23972035	90791007	3488968	WGS	Vaccinium corymbosum	WGS of Vaccinium	We collected 220 accessions of Vaccinium from major blueberry-producing regions worldwide and generated approximately 5.57 Tb of whole-genome sequencing data for the 220 Vaccinium accessions
SRR23971862	72750617	3484326	WGS	Vaccinium corymbosum	WGS of Vaccinium	We collected 220 accessions of Vaccinium from major blueberry-producing regions worldwide and generated approximately 5.57 Tb of whole-genome sequencing data for the 220 Vaccinium accessions
SRR23971961	68677505	3466157	WGS	Vaccinium corymbosum	WGS of Vaccinium	We collected 220 accessions of Vaccinium from major blueberry-producing regions worldwide and generated approximately 5.57 Tb of whole-genome sequencing data for the 220 Vaccinium accessions
SRR23972030	71879882	3459079	WGS	Vaccinium corymbosum	WGS of Vaccinium	We collected 220 accessions of Vaccinium from major blueberry-producing regions worldwide and generated approximately 5.57 Tb of whole-genome sequencing data for the 220 Vaccinium accessions
SRR23972060	97722841	3441942	WGS	Vaccinium corymbosum	WGS of Vaccinium	We collected 220 accessions of Vaccinium from major blueberry-producing regions worldwide and generated approximately 5.57 Tb of whole-genome sequencing data for the 220 Vaccinium accessions
SRR23971968	76645103	3436240	WGS	Vaccinium corymbosum	WGS of Vaccinium	We collected 220 accessions of Vaccinium from major blueberry-producing regions worldwide and generated approximately 5.57 Tb of whole-genome sequencing data for the 220 Vaccinium accessions
SRR23972020	102799490	3432085	WGS	Vaccinium corymbosum	WGS of Vaccinium	We collected 220 accessions of Vaccinium from major blueberry-producing regions worldwide and generated approximately 5.57 Tb of whole-genome sequencing data for the 220 Vaccinium accessions
SRR23971936	72283633	3427627	WGS	Vaccinium corymbosum	WGS of Vaccinium	We collected 220 accessions of Vaccinium from major blueberry-producing regions worldwide and generated approximately 5.57 Tb of whole-genome sequencing data for the 220 Vaccinium accessions
SRR23971985	89657385	3421668	WGS	Vaccinium corymbosum	WGS of Vaccinium	We collected 220 accessions of Vaccinium from major blueberry-producing regions worldwide and generated approximately 5.57 Tb of whole-genome sequencing data for the 220 Vaccinium accessions
SRR23971856	106136652	3419234	WGS	Vaccinium corymbosum	WGS of Vaccinium	We collected 220 accessions of Vaccinium from major blueberry-producing regions worldwide and generated approximately 5.57 Tb of whole-genome sequencing data for the 220 Vaccinium accessions
SRR23972053	72210034	3379861	WGS	Vaccinium corymbosum	WGS of Vaccinium	We collected 220 accessions of Vaccinium from major blueberry-producing regions worldwide and generated approximately 5.57 Tb of whole-genome sequencing data for the 220 Vaccinium accessions
SRR23971973	78475184	3365035	WGS	Vaccinium corymbosum	WGS of Vaccinium	We collected 220 accessions of Vaccinium from major blueberry-producing regions worldwide and generated approximately 5.57 Tb of whole-genome sequencing data for the 220 Vaccinium accessions
SRR23971934	69438349	3348689	WGS	Vaccinium corymbosum	WGS of Vaccinium	We collected 220 accessions of Vaccinium from major blueberry-producing regions worldwide and generated approximately 5.57 Tb of whole-genome sequencing data for the 220 Vaccinium accessions
SRR23972071	97694760	3347045	WGS	Vaccinium corymbosum	WGS of Vaccinium	We collected 220 accessions of Vaccinium from major blueberry-producing regions worldwide and generated approximately 5.57 Tb of whole-genome sequencing data for the 220 Vaccinium accessions
SRR23971978	91649579	3345804	WGS	Vaccinium corymbosum	WGS of Vaccinium	We collected 220 accessions of Vaccinium from major blueberry-producing regions worldwide and generated approximately 5.57 Tb of whole-genome sequencing data for the 220 Vaccinium accessions
SRR23972039	99046561	3344284	WGS	Vaccinium corymbosum	WGS of Vaccinium	We collected 220 accessions of Vaccinium from major blueberry-producing regions worldwide and generated approximately 5.57 Tb of whole-genome sequencing data for the 220 Vaccinium accessions
SRR23972004	71915343	3343405	WGS	Vaccinium corymbosum	WGS of Vaccinium	We collected 220 accessions of Vaccinium from major blueberry-producing regions worldwide and generated approximately 5.57 Tb of whole-genome sequencing data for the 220 Vaccinium accessions
SRR23972043	103296151	3342386	WGS	Vaccinium corymbosum	WGS of Vaccinium	We collected 220 accessions of Vaccinium from major blueberry-producing regions worldwide and generated approximately 5.57 Tb of whole-genome sequencing data for the 220 Vaccinium accessions
SRR23972059	102718185	3334347	WGS	Vaccinium corymbosum	WGS of Vaccinium	We collected 220 accessions of Vaccinium from major blueberry-producing regions worldwide and generated approximately 5.57 Tb of whole-genome sequencing data for the 220 Vaccinium accessions
SRR23972050	96065528	3327593	WGS	Vaccinium corymbosum	WGS of Vaccinium	We collected 220 accessions of Vaccinium from major blueberry-producing regions worldwide and generated approximately 5.57 Tb of whole-genome sequencing data for the 220 Vaccinium accessions
SRR23971987	97796626	3325593	WGS	Vaccinium corymbosum	WGS of Vaccinium	We collected 220 accessions of Vaccinium from major blueberry-producing regions worldwide and generated approximately 5.57 Tb of whole-genome sequencing data for the 220 Vaccinium accessions
SRR23972026	69544792	3324458	WGS	Vaccinium corymbosum	WGS of Vaccinium	We collected 220 accessions of Vaccinium from major blueberry-producing regions worldwide and generated approximately 5.57 Tb of whole-genome sequencing data for the 220 Vaccinium accessions
SRR23971954	81543455	3319405	WGS	Vaccinium corymbosum	WGS of Vaccinium	We collected 220 accessions of Vaccinium from major blueberry-producing regions worldwide and generated approximately 5.57 Tb of whole-genome sequencing data for the 220 Vaccinium accessions
SRR23972000	71479322	3294167	WGS	Vaccinium corymbosum	WGS of Vaccinium	We collected 220 accessions of Vaccinium from major blueberry-producing regions worldwide and generated approximately 5.57 Tb of whole-genome sequencing data for the 220 Vaccinium accessions
SRR23971854	94024210	3282099	WGS	Vaccinium corymbosum	WGS of Vaccinium	We collected 220 accessions of Vaccinium from major blueberry-producing regions worldwide and generated approximately 5.57 Tb of whole-genome sequencing data for the 220 Vaccinium accessions
SRR23971926	67808949	3280100	WGS	Vaccinium corymbosum	WGS of Vaccinium	We collected 220 accessions of Vaccinium from major blueberry-producing regions worldwide and generated approximately 5.57 Tb of whole-genome sequencing data for the 220 Vaccinium accessions
SRR23972028	70230849	3278043	WGS	Vaccinium corymbosum	WGS of Vaccinium	We collected 220 accessions of Vaccinium from major blueberry-producing regions worldwide and generated approximately 5.57 Tb of whole-genome sequencing data for the 220 Vaccinium accessions
SRR23971882	70300378	3269745	WGS	Vaccinium corymbosum	WGS of Vaccinium	We collected 220 accessions of Vaccinium from major blueberry-producing regions worldwide and generated approximately 5.57 Tb of whole-genome sequencing data for the 220 Vaccinium accessions
SRR23972046	102206594	3243853	WGS	Vaccinium corymbosum	WGS of Vaccinium	We collected 220 accessions of Vaccinium from major blueberry-producing regions worldwide and generated approximately 5.57 Tb of whole-genome sequencing data for the 220 Vaccinium accessions
SRR23972065	98517720	3242691	WGS	Vaccinium corymbosum	WGS of Vaccinium	We collected 220 accessions of Vaccinium from major blueberry-producing regions worldwide and generated approximately 5.57 Tb of whole-genome sequencing data for the 220 Vaccinium accessions
SRR23972048	85425687	3234101	WGS	Vaccinium corymbosum	WGS of Vaccinium	We collected 220 accessions of Vaccinium from major blueberry-producing regions worldwide and generated approximately 5.57 Tb of whole-genome sequencing data for the 220 Vaccinium accessions
SRR23971963	69236966	3214843	WGS	Vaccinium corymbosum	WGS of Vaccinium	We collected 220 accessions of Vaccinium from major blueberry-producing regions worldwide and generated approximately 5.57 Tb of whole-genome sequencing data for the 220 Vaccinium accessions
SRR23971942	72992765	3214448	WGS	Vaccinium corymbosum	WGS of Vaccinium	We collected 220 accessions of Vaccinium from major blueberry-producing regions worldwide and generated approximately 5.57 Tb of whole-genome sequencing data for the 220 Vaccinium accessions
SRR23971986	101156893	3212608	WGS	Vaccinium corymbosum	WGS of Vaccinium	We collected 220 accessions of Vaccinium from major blueberry-producing regions worldwide and generated approximately 5.57 Tb of whole-genome sequencing data for the 220 Vaccinium accessions
SRR23971887	70551663	3195914	WGS	Vaccinium corymbosum	WGS of Vaccinium	We collected 220 accessions of Vaccinium from major blueberry-producing regions worldwide and generated approximately 5.57 Tb of whole-genome sequencing data for the 220 Vaccinium accessions
SRR23972069	72043358	3191983	WGS	Vaccinium corymbosum	WGS of Vaccinium	We collected 220 accessions of Vaccinium from major blueberry-producing regions worldwide and generated approximately 5.57 Tb of whole-genome sequencing data for the 220 Vaccinium accessions
SRR23971945	72980544	3181461	WGS	Vaccinium corymbosum	WGS of Vaccinium	We collected 220 accessions of Vaccinium from major blueberry-producing regions worldwide and generated approximately 5.57 Tb of whole-genome sequencing data for the 220 Vaccinium accessions
SRR23971881	68567379	3181379	WGS	Vaccinium corymbosum	WGS of Vaccinium	We collected 220 accessions of Vaccinium from major blueberry-producing regions worldwide and generated approximately 5.57 Tb of whole-genome sequencing data for the 220 Vaccinium accessions
SRR23972031	74406199	3180479	WGS	Vaccinium corymbosum	WGS of Vaccinium	We collected 220 accessions of Vaccinium from major blueberry-producing regions worldwide and generated approximately 5.57 Tb of whole-genome sequencing data for the 220 Vaccinium accessions
SRR23972027	71435018	3172213	WGS	Vaccinium corymbosum	WGS of Vaccinium	We collected 220 accessions of Vaccinium from major blueberry-producing regions worldwide and generated approximately 5.57 Tb of whole-genome sequencing data for the 220 Vaccinium accessions
SRR23971930	73218360	3156343	WGS	Vaccinium corymbosum	WGS of Vaccinium	We collected 220 accessions of Vaccinium from major blueberry-producing regions worldwide and generated approximately 5.57 Tb of whole-genome sequencing data for the 220 Vaccinium accessions
SRR23971897	99731822	3155842	WGS	Vaccinium corymbosum	WGS of Vaccinium	We collected 220 accessions of Vaccinium from major blueberry-producing regions worldwide and generated approximately 5.57 Tb of whole-genome sequencing data for the 220 Vaccinium accessions
SRR23972032	68294559	3147219	WGS	Vaccinium corymbosum	WGS of Vaccinium	We collected 220 accessions of Vaccinium from major blueberry-producing regions worldwide and generated approximately 5.57 Tb of whole-genome sequencing data for the 220 Vaccinium accessions
SRR23971869	80014222	3088994	WGS	Vaccinium corymbosum	WGS of Vaccinium	We collected 220 accessions of Vaccinium from major blueberry-producing regions worldwide and generated approximately 5.57 Tb of whole-genome sequencing data for the 220 Vaccinium accessions
SRR23972018	98759917	3080097	WGS	Vaccinium corymbosum	WGS of Vaccinium	We collected 220 accessions of Vaccinium from major blueberry-producing regions worldwide and generated approximately 5.57 Tb of whole-genome sequencing data for the 220 Vaccinium accessions
SRR23972062	93990257	3078508	WGS	Vaccinium corymbosum	WGS of Vaccinium	We collected 220 accessions of Vaccinium from major blueberry-producing regions worldwide and generated approximately 5.57 Tb of whole-genome sequencing data for the 220 Vaccinium accessions
SRR23971984	94239315	3076526	WGS	Vaccinium corymbosum	WGS of Vaccinium	We collected 220 accessions of Vaccinium from major blueberry-producing regions worldwide and generated approximately 5.57 Tb of whole-genome sequencing data for the 220 Vaccinium accessions
SRR23971947	77191980	3064149	WGS	Vaccinium corymbosum	WGS of Vaccinium	We collected 220 accessions of Vaccinium from major blueberry-producing regions worldwide and generated approximately 5.57 Tb of whole-genome sequencing data for the 220 Vaccinium accessions
SRR18173050	129202348	3021701	RNA-Seq	Rattus norvegicus	Integrative multi-omics landscape of fluoxetine action across 27 brain regions (single cell profiling for 2 regions)	We constructed a comprehensive multi-omics map of the molecular effects of fluoxetine (an SSRI antidepressant) in 27 rat brain regions. We profiled gene expression (bulk RNA-seq, 210 datasets) and chromatin state (bulk chromatin immunoprecipitation sequencing (ChIP-seq) for the histone marker H3K27ac, 100 datasets) in a broad, unbiased panel of 27 brain regions across the entire rodent brain, in …
SRR23972068	68207178	3018976	WGS	Vaccinium corymbosum	WGS of Vaccinium	We collected 220 accessions of Vaccinium from major blueberry-producing regions worldwide and generated approximately 5.57 Tb of whole-genome sequencing data for the 220 Vaccinium accessions
SRR23972029	70417138	3011226	WGS	Vaccinium corymbosum	WGS of Vaccinium	We collected 220 accessions of Vaccinium from major blueberry-producing regions worldwide and generated approximately 5.57 Tb of whole-genome sequencing data for the 220 Vaccinium accessions
SRR23971903	69880778	3010209	WGS	Vaccinium corymbosum	WGS of Vaccinium	We collected 220 accessions of Vaccinium from major blueberry-producing regions worldwide and generated approximately 5.57 Tb of whole-genome sequencing data for the 220 Vaccinium accessions
SRR23972002	71332361	3003098	WGS	Vaccinium corymbosum	WGS of Vaccinium	We collected 220 accessions of Vaccinium from major blueberry-producing regions worldwide and generated approximately 5.57 Tb of whole-genome sequencing data for the 220 Vaccinium accessions
SRR23971970	76476486	2992366	WGS	Vaccinium corymbosum	WGS of Vaccinium	We collected 220 accessions of Vaccinium from major blueberry-producing regions worldwide and generated approximately 5.57 Tb of whole-genome sequencing data for the 220 Vaccinium accessions
SRR23972037	103840758	2965667	WGS	Vaccinium corymbosum	WGS of Vaccinium	We collected 220 accessions of Vaccinium from major blueberry-producing regions worldwide and generated approximately 5.57 Tb of whole-genome sequencing data for the 220 Vaccinium accessions
SRR23972003	73625349	2946247	WGS	Vaccinium corymbosum	WGS of Vaccinium	We collected 220 accessions of Vaccinium from major blueberry-producing regions worldwide and generated approximately 5.57 Tb of whole-genome sequencing data for the 220 Vaccinium accessions
SRR23971996	100428327	2932271	WGS	Vaccinium corymbosum	WGS of Vaccinium	We collected 220 accessions of Vaccinium from major blueberry-producing regions worldwide and generated approximately 5.57 Tb of whole-genome sequencing data for the 220 Vaccinium accessions
SRR23971866	70320450	2931544	WGS	Vaccinium corymbosum	WGS of Vaccinium	We collected 220 accessions of Vaccinium from major blueberry-producing regions worldwide and generated approximately 5.57 Tb of whole-genome sequencing data for the 220 Vaccinium accessions
SRR23971940	69043632	2930421	WGS	Vaccinium corymbosum	WGS of Vaccinium	We collected 220 accessions of Vaccinium from major blueberry-producing regions worldwide and generated approximately 5.57 Tb of whole-genome sequencing data for the 220 Vaccinium accessions
SRR23971876	70318620	2926000	WGS	Vaccinium corymbosum	WGS of Vaccinium	We collected 220 accessions of Vaccinium from major blueberry-producing regions worldwide and generated approximately 5.57 Tb of whole-genome sequencing data for the 220 Vaccinium accessions
SRR18173077	84937113	2910290	RNA-Seq	Rattus norvegicus	Integrative multi-omics landscape of fluoxetine action across 27 brain regions (single cell profiling for 2 regions)	We constructed a comprehensive multi-omics map of the molecular effects of fluoxetine (an SSRI antidepressant) in 27 rat brain regions. We profiled gene expression (bulk RNA-seq, 210 datasets) and chromatin state (bulk chromatin immunoprecipitation sequencing (ChIP-seq) for the histone marker H3K27ac, 100 datasets) in a broad, unbiased panel of 27 brain regions across the entire rodent brain, in …
SRR23971879	71277500	2909319	WGS	Vaccinium corymbosum	WGS of Vaccinium	We collected 220 accessions of Vaccinium from major blueberry-producing regions worldwide and generated approximately 5.57 Tb of whole-genome sequencing data for the 220 Vaccinium accessions
SRR23971883	67611898	2908886	WGS	Vaccinium corymbosum	WGS of Vaccinium	We collected 220 accessions of Vaccinium from major blueberry-producing regions worldwide and generated approximately 5.57 Tb of whole-genome sequencing data for the 220 Vaccinium accessions
SRR23971941	71180339	2907525	WGS	Vaccinium corymbosum	WGS of Vaccinium	We collected 220 accessions of Vaccinium from major blueberry-producing regions worldwide and generated approximately 5.57 Tb of whole-genome sequencing data for the 220 Vaccinium accessions
SRR23971924	68285882	2889699	WGS	Vaccinium corymbosum	WGS of Vaccinium	We collected 220 accessions of Vaccinium from major blueberry-producing regions worldwide and generated approximately 5.57 Tb of whole-genome sequencing data for the 220 Vaccinium accessions
SRR20656741	28256699	2883305	RNA-Seq	Rattus norvegicus	Treatment effects of soluble guanylate cyclase modulation on diabetic kidney disease at single-cell resolution	Diabetic kidney disease (DKD) is the most common cause of renal failure. Therapeutics development is hampered by our incomplete understanding of animal models on a cellular level. We show that ZSF1 rats recapitulate human DKD on a phenotypic and transcriptomic level. Tensor decomposition prioritizes proximal tubule (PT) and stroma as phenotype-relevant cell types exhibiting a continuous lineage r…
SRR13376381	160809762	2875295	WGS	Vaccinium macrocarpon	Vaccinium Pangenome	Whole genome sequencing of multiple Vaccinium accessions
SRR23971979	96121174	2873349	WGS	Vaccinium corymbosum	WGS of Vaccinium	We collected 220 accessions of Vaccinium from major blueberry-producing regions worldwide and generated approximately 5.57 Tb of whole-genome sequencing data for the 220 Vaccinium accessions
SRR23972007	72132194	2861795	WGS	Vaccinium corymbosum	WGS of Vaccinium	We collected 220 accessions of Vaccinium from major blueberry-producing regions worldwide and generated approximately 5.57 Tb of whole-genome sequencing data for the 220 Vaccinium accessions
SRR23971927	69475747	2854047	WGS	Vaccinium corymbosum	WGS of Vaccinium	We collected 220 accessions of Vaccinium from major blueberry-producing regions worldwide and generated approximately 5.57 Tb of whole-genome sequencing data for the 220 Vaccinium accessions
SRR23971893	78495318	2853808	WGS	Vaccinium corymbosum	WGS of Vaccinium	We collected 220 accessions of Vaccinium from major blueberry-producing regions worldwide and generated approximately 5.57 Tb of whole-genome sequencing data for the 220 Vaccinium accessions
SRR23971953	73907577	2852363	WGS	Vaccinium corymbosum	WGS of Vaccinium	We collected 220 accessions of Vaccinium from major blueberry-producing regions worldwide and generated approximately 5.57 Tb of whole-genome sequencing data for the 220 Vaccinium accessions
SRR23971950	67985505	2848396	WGS	Vaccinium corymbosum	WGS of Vaccinium	We collected 220 accessions of Vaccinium from major blueberry-producing regions worldwide and generated approximately 5.57 Tb of whole-genome sequencing data for the 220 Vaccinium accessions
SRR23971975	72469286	2830940	WGS	Vaccinium corymbosum	WGS of Vaccinium	We collected 220 accessions of Vaccinium from major blueberry-producing regions worldwide and generated approximately 5.57 Tb of whole-genome sequencing data for the 220 Vaccinium accessions
SRR23972063	66761148	2803544	WGS	Vaccinium corymbosum	WGS of Vaccinium	We collected 220 accessions of Vaccinium from major blueberry-producing regions worldwide and generated approximately 5.57 Tb of whole-genome sequencing data for the 220 Vaccinium accessions
SRR23971901	70850921	2776787	WGS	Vaccinium corymbosum	WGS of Vaccinium	We collected 220 accessions of Vaccinium from major blueberry-producing regions worldwide and generated approximately 5.57 Tb of whole-genome sequencing data for the 220 Vaccinium accessions
SRR23971861	80355046	2772344	WGS	Vaccinium corymbosum	WGS of Vaccinium	We collected 220 accessions of Vaccinium from major blueberry-producing regions worldwide and generated approximately 5.57 Tb of whole-genome sequencing data for the 220 Vaccinium accessions
SRR23971857	70448170	2761922	WGS	Vaccinium corymbosum	WGS of Vaccinium	We collected 220 accessions of Vaccinium from major blueberry-producing regions worldwide and generated approximately 5.57 Tb of whole-genome sequencing data for the 220 Vaccinium accessions
SRR23971873	71648202	2747924	WGS	Vaccinium corymbosum	WGS of Vaccinium	We collected 220 accessions of Vaccinium from major blueberry-producing regions worldwide and generated approximately 5.57 Tb of whole-genome sequencing data for the 220 Vaccinium accessions
SRR23972021	68998590	2720027	WGS	Vaccinium corymbosum	WGS of Vaccinium	We collected 220 accessions of Vaccinium from major blueberry-producing regions worldwide and generated approximately 5.57 Tb of whole-genome sequencing data for the 220 Vaccinium accessions
SRR23971998	72638868	2699466	WGS	Vaccinium corymbosum	WGS of Vaccinium	We collected 220 accessions of Vaccinium from major blueberry-producing regions worldwide and generated approximately 5.57 Tb of whole-genome sequencing data for the 220 Vaccinium accessions
SRR23971931	72578226	2671280	WGS	Vaccinium corymbosum	WGS of Vaccinium	We collected 220 accessions of Vaccinium from major blueberry-producing regions worldwide and generated approximately 5.57 Tb of whole-genome sequencing data for the 220 Vaccinium accessions
SRR23972006	71889345	2669440	WGS	Vaccinium corymbosum	WGS of Vaccinium	We collected 220 accessions of Vaccinium from major blueberry-producing regions worldwide and generated approximately 5.57 Tb of whole-genome sequencing data for the 220 Vaccinium accessions
SRR23971885	68980335	2664196	WGS	Vaccinium corymbosum	WGS of Vaccinium	We collected 220 accessions of Vaccinium from major blueberry-producing regions worldwide and generated approximately 5.57 Tb of whole-genome sequencing data for the 220 Vaccinium accessions
SRR23971935	71757605	2651371	WGS	Vaccinium corymbosum	WGS of Vaccinium	We collected 220 accessions of Vaccinium from major blueberry-producing regions worldwide and generated approximately 5.57 Tb of whole-genome sequencing data for the 220 Vaccinium accessions
SRR23971965	69089818	2644852	WGS	Vaccinium corymbosum	WGS of Vaccinium	We collected 220 accessions of Vaccinium from major blueberry-producing regions worldwide and generated approximately 5.57 Tb of whole-genome sequencing data for the 220 Vaccinium accessions
SRR23971992	89240431	2642373	WGS	Vaccinium corymbosum	WGS of Vaccinium	We collected 220 accessions of Vaccinium from major blueberry-producing regions worldwide and generated approximately 5.57 Tb of whole-genome sequencing data for the 220 Vaccinium accessions
SRR23972025	67303620	2638896	WGS	Vaccinium corymbosum	WGS of Vaccinium	We collected 220 accessions of Vaccinium from major blueberry-producing regions worldwide and generated approximately 5.57 Tb of whole-genome sequencing data for the 220 Vaccinium accessions
SRR23971944	68135556	2634259	WGS	Vaccinium corymbosum	WGS of Vaccinium	We collected 220 accessions of Vaccinium from major blueberry-producing regions worldwide and generated approximately 5.57 Tb of whole-genome sequencing data for the 220 Vaccinium accessions
SRR23971855	67835463	2633504	WGS	Vaccinium corymbosum	WGS of Vaccinium	We collected 220 accessions of Vaccinium from major blueberry-producing regions worldwide and generated approximately 5.57 Tb of whole-genome sequencing data for the 220 Vaccinium accessions
SRR23971997	69288972	2630895	WGS	Vaccinium corymbosum	WGS of Vaccinium	We collected 220 accessions of Vaccinium from major blueberry-producing regions worldwide and generated approximately 5.57 Tb of whole-genome sequencing data for the 220 Vaccinium accessions
SRR23971894	68729380	2621948	WGS	Vaccinium corymbosum	WGS of Vaccinium	We collected 220 accessions of Vaccinium from major blueberry-producing regions worldwide and generated approximately 5.57 Tb of whole-genome sequencing data for the 220 Vaccinium accessions
SRR23972009	66951762	2608633	WGS	Vaccinium corymbosum	WGS of Vaccinium	We collected 220 accessions of Vaccinium from major blueberry-producing regions worldwide and generated approximately 5.57 Tb of whole-genome sequencing data for the 220 Vaccinium accessions
SRR23971888	72880040	2608234	WGS	Vaccinium corymbosum	WGS of Vaccinium	We collected 220 accessions of Vaccinium from major blueberry-producing regions worldwide and generated approximately 5.57 Tb of whole-genome sequencing data for the 220 Vaccinium accessions
SRR23972038	73748485	2605120	WGS	Vaccinium corymbosum	WGS of Vaccinium	We collected 220 accessions of Vaccinium from major blueberry-producing regions worldwide and generated approximately 5.57 Tb of whole-genome sequencing data for the 220 Vaccinium accessions
SRR23971874	69393526	2601238	WGS	Vaccinium corymbosum	WGS of Vaccinium	We collected 220 accessions of Vaccinium from major blueberry-producing regions worldwide and generated approximately 5.57 Tb of whole-genome sequencing data for the 220 Vaccinium accessions
SRR23971921	68559840	2598653	WGS	Vaccinium corymbosum	WGS of Vaccinium	We collected 220 accessions of Vaccinium from major blueberry-producing regions worldwide and generated approximately 5.57 Tb of whole-genome sequencing data for the 220 Vaccinium accessions
SRR23972072	67879952	2587870	WGS	Vaccinium corymbosum	WGS of Vaccinium	We collected 220 accessions of Vaccinium from major blueberry-producing regions worldwide and generated approximately 5.57 Tb of whole-genome sequencing data for the 220 Vaccinium accessions
SRR23971969	68902421	2568287	WGS	Vaccinium corymbosum	WGS of Vaccinium	We collected 220 accessions of Vaccinium from major blueberry-producing regions worldwide and generated approximately 5.57 Tb of whole-genome sequencing data for the 220 Vaccinium accessions
SRR23971943	69193049	2562979	WGS	Vaccinium corymbosum	WGS of Vaccinium	We collected 220 accessions of Vaccinium from major blueberry-producing regions worldwide and generated approximately 5.57 Tb of whole-genome sequencing data for the 220 Vaccinium accessions
SRR23971886	68937418	2553409	WGS	Vaccinium corymbosum	WGS of Vaccinium	We collected 220 accessions of Vaccinium from major blueberry-producing regions worldwide and generated approximately 5.57 Tb of whole-genome sequencing data for the 220 Vaccinium accessions
SRR23971946	70828784	2552727	WGS	Vaccinium corymbosum	WGS of Vaccinium	We collected 220 accessions of Vaccinium from major blueberry-producing regions worldwide and generated approximately 5.57 Tb of whole-genome sequencing data for the 220 Vaccinium accessions
SRR23971949	67941872	2552277	WGS	Vaccinium corymbosum	WGS of Vaccinium	We collected 220 accessions of Vaccinium from major blueberry-producing regions worldwide and generated approximately 5.57 Tb of whole-genome sequencing data for the 220 Vaccinium accessions
SRR23971889	75032155	2551797	WGS	Vaccinium corymbosum	WGS of Vaccinium	We collected 220 accessions of Vaccinium from major blueberry-producing regions worldwide and generated approximately 5.57 Tb of whole-genome sequencing data for the 220 Vaccinium accessions
SRR23971932	68871718	2550110	WGS	Vaccinium corymbosum	WGS of Vaccinium	We collected 220 accessions of Vaccinium from major blueberry-producing regions worldwide and generated approximately 5.57 Tb of whole-genome sequencing data for the 220 Vaccinium accessions
SRR23972041	73774020	2549743	WGS	Vaccinium corymbosum	WGS of Vaccinium	We collected 220 accessions of Vaccinium from major blueberry-producing regions worldwide and generated approximately 5.57 Tb of whole-genome sequencing data for the 220 Vaccinium accessions
SRR23971971	70829761	2548783	WGS	Vaccinium corymbosum	WGS of Vaccinium	We collected 220 accessions of Vaccinium from major blueberry-producing regions worldwide and generated approximately 5.57 Tb of whole-genome sequencing data for the 220 Vaccinium accessions
SRR23971955	69293923	2533336	WGS	Vaccinium corymbosum	WGS of Vaccinium	We collected 220 accessions of Vaccinium from major blueberry-producing regions worldwide and generated approximately 5.57 Tb of whole-genome sequencing data for the 220 Vaccinium accessions
SRR18173087	102578032	2532721	RNA-Seq	Rattus norvegicus	Integrative multi-omics landscape of fluoxetine action across 27 brain regions (single cell profiling for 2 regions)	We constructed a comprehensive multi-omics map of the molecular effects of fluoxetine (an SSRI antidepressant) in 27 rat brain regions. We profiled gene expression (bulk RNA-seq, 210 datasets) and chromatin state (bulk chromatin immunoprecipitation sequencing (ChIP-seq) for the histone marker H3K27ac, 100 datasets) in a broad, unbiased panel of 27 brain regions across the entire rodent brain, in …
SRR23971859	68891401	2523459	WGS	Vaccinium corymbosum	WGS of Vaccinium	We collected 220 accessions of Vaccinium from major blueberry-producing regions worldwide and generated approximately 5.57 Tb of whole-genome sequencing data for the 220 Vaccinium accessions
SRR23971952	68528130	2520554	WGS	Vaccinium corymbosum	WGS of Vaccinium	We collected 220 accessions of Vaccinium from major blueberry-producing regions worldwide and generated approximately 5.57 Tb of whole-genome sequencing data for the 220 Vaccinium accessions
SRR23971902	68303894	2517323	WGS	Vaccinium corymbosum	WGS of Vaccinium	We collected 220 accessions of Vaccinium from major blueberry-producing regions worldwide and generated approximately 5.57 Tb of whole-genome sequencing data for the 220 Vaccinium accessions
SRR23971900	70528735	2486799	WGS	Vaccinium corymbosum	WGS of Vaccinium	We collected 220 accessions of Vaccinium from major blueberry-producing regions worldwide and generated approximately 5.57 Tb of whole-genome sequencing data for the 220 Vaccinium accessions
SRR23971959	70330800	2485075	WGS	Vaccinium corymbosum	WGS of Vaccinium	We collected 220 accessions of Vaccinium from major blueberry-producing regions worldwide and generated approximately 5.57 Tb of whole-genome sequencing data for the 220 Vaccinium accessions
SRR23971929	69385497	2481990	WGS	Vaccinium corymbosum	WGS of Vaccinium	We collected 220 accessions of Vaccinium from major blueberry-producing regions worldwide and generated approximately 5.57 Tb of whole-genome sequencing data for the 220 Vaccinium accessions
SRR18173084	99608529	2476487	RNA-Seq	Rattus norvegicus	Integrative multi-omics landscape of fluoxetine action across 27 brain regions (single cell profiling for 2 regions)	We constructed a comprehensive multi-omics map of the molecular effects of fluoxetine (an SSRI antidepressant) in 27 rat brain regions. We profiled gene expression (bulk RNA-seq, 210 datasets) and chromatin state (bulk chromatin immunoprecipitation sequencing (ChIP-seq) for the histone marker H3K27ac, 100 datasets) in a broad, unbiased panel of 27 brain regions across the entire rodent brain, in …
SRR23971967	68175493	2468490	WGS	Vaccinium corymbosum	WGS of Vaccinium	We collected 220 accessions of Vaccinium from major blueberry-producing regions worldwide and generated approximately 5.57 Tb of whole-genome sequencing data for the 220 Vaccinium accessions
SRR23971933	67182830	2461831	WGS	Vaccinium corymbosum	WGS of Vaccinium	We collected 220 accessions of Vaccinium from major blueberry-producing regions worldwide and generated approximately 5.57 Tb of whole-genome sequencing data for the 220 Vaccinium accessions
SRR23971991	69261410	2456889	WGS	Vaccinium corymbosum	WGS of Vaccinium	We collected 220 accessions of Vaccinium from major blueberry-producing regions worldwide and generated approximately 5.57 Tb of whole-genome sequencing data for the 220 Vaccinium accessions
SRR23971939	70795719	2456014	WGS	Vaccinium corymbosum	WGS of Vaccinium	We collected 220 accessions of Vaccinium from major blueberry-producing regions worldwide and generated approximately 5.57 Tb of whole-genome sequencing data for the 220 Vaccinium accessions
SRR23972054	70216421	2446400	WGS	Vaccinium corymbosum	WGS of Vaccinium	We collected 220 accessions of Vaccinium from major blueberry-producing regions worldwide and generated approximately 5.57 Tb of whole-genome sequencing data for the 220 Vaccinium accessions
SRR23971948	68608579	2441624	WGS	Vaccinium corymbosum	WGS of Vaccinium	We collected 220 accessions of Vaccinium from major blueberry-producing regions worldwide and generated approximately 5.57 Tb of whole-genome sequencing data for the 220 Vaccinium accessions
SRR23972034	68277137	2441334	WGS	Vaccinium corymbosum	WGS of Vaccinium	We collected 220 accessions of Vaccinium from major blueberry-producing regions worldwide and generated approximately 5.57 Tb of whole-genome sequencing data for the 220 Vaccinium accessions
SRR23971860	71750378	2425515	WGS	Vaccinium corymbosum	WGS of Vaccinium	We collected 220 accessions of Vaccinium from major blueberry-producing regions worldwide and generated approximately 5.57 Tb of whole-genome sequencing data for the 220 Vaccinium accessions
SRR23971951	69563295	2394644	WGS	Vaccinium corymbosum	WGS of Vaccinium	We collected 220 accessions of Vaccinium from major blueberry-producing regions worldwide and generated approximately 5.57 Tb of whole-genome sequencing data for the 220 Vaccinium accessions
SRR23971938	67864770	2386662	WGS	Vaccinium corymbosum	WGS of Vaccinium	We collected 220 accessions of Vaccinium from major blueberry-producing regions worldwide and generated approximately 5.57 Tb of whole-genome sequencing data for the 220 Vaccinium accessions
SRR23971878	69607853	2378945	WGS	Vaccinium corymbosum	WGS of Vaccinium	We collected 220 accessions of Vaccinium from major blueberry-producing regions worldwide and generated approximately 5.57 Tb of whole-genome sequencing data for the 220 Vaccinium accessions
SRR23971913	69243516	2368844	WGS	Vaccinium corymbosum	WGS of Vaccinium	We collected 220 accessions of Vaccinium from major blueberry-producing regions worldwide and generated approximately 5.57 Tb of whole-genome sequencing data for the 220 Vaccinium accessions
SRR23972022	69106544	2362600	WGS	Vaccinium corymbosum	WGS of Vaccinium	We collected 220 accessions of Vaccinium from major blueberry-producing regions worldwide and generated approximately 5.57 Tb of whole-genome sequencing data for the 220 Vaccinium accessions
SRR23971905	71239188	2360820	WGS	Vaccinium corymbosum	WGS of Vaccinium	We collected 220 accessions of Vaccinium from major blueberry-producing regions worldwide and generated approximately 5.57 Tb of whole-genome sequencing data for the 220 Vaccinium accessions
SRR23971864	68210399	2360362	WGS	Vaccinium corymbosum	WGS of Vaccinium	We collected 220 accessions of Vaccinium from major blueberry-producing regions worldwide and generated approximately 5.57 Tb of whole-genome sequencing data for the 220 Vaccinium accessions
SRR23972010	68550351	2357928	WGS	Vaccinium corymbosum	WGS of Vaccinium	We collected 220 accessions of Vaccinium from major blueberry-producing regions worldwide and generated approximately 5.57 Tb of whole-genome sequencing data for the 220 Vaccinium accessions
SRR23971892	71212618	2345490	WGS	Vaccinium corymbosum	WGS of Vaccinium	We collected 220 accessions of Vaccinium from major blueberry-producing regions worldwide and generated approximately 5.57 Tb of whole-genome sequencing data for the 220 Vaccinium accessions
SRR23971923	69033100	2341589	WGS	Vaccinium corymbosum	WGS of Vaccinium	We collected 220 accessions of Vaccinium from major blueberry-producing regions worldwide and generated approximately 5.57 Tb of whole-genome sequencing data for the 220 Vaccinium accessions
SRR23971999	69184178	2330518	WGS	Vaccinium corymbosum	WGS of Vaccinium	We collected 220 accessions of Vaccinium from major blueberry-producing regions worldwide and generated approximately 5.57 Tb of whole-genome sequencing data for the 220 Vaccinium accessions
SRR18173086	93136281	2318327	RNA-Seq	Rattus norvegicus	Integrative multi-omics landscape of fluoxetine action across 27 brain regions (single cell profiling for 2 regions)	We constructed a comprehensive multi-omics map of the molecular effects of fluoxetine (an SSRI antidepressant) in 27 rat brain regions. We profiled gene expression (bulk RNA-seq, 210 datasets) and chromatin state (bulk chromatin immunoprecipitation sequencing (ChIP-seq) for the histone marker H3K27ac, 100 datasets) in a broad, unbiased panel of 27 brain regions across the entire rodent brain, in …
SRR23971993	70178212	2299758	WGS	Vaccinium corymbosum	WGS of Vaccinium	We collected 220 accessions of Vaccinium from major blueberry-producing regions worldwide and generated approximately 5.57 Tb of whole-genome sequencing data for the 220 Vaccinium accessions
SRR18173159	99554570	2278199	RNA-Seq	Rattus norvegicus	Integrative multi-omics landscape of fluoxetine action across 27 brain regions (single cell profiling for 2 regions)	We constructed a comprehensive multi-omics map of the molecular effects of fluoxetine (an SSRI antidepressant) in 27 rat brain regions. We profiled gene expression (bulk RNA-seq, 210 datasets) and chromatin state (bulk chromatin immunoprecipitation sequencing (ChIP-seq) for the histone marker H3K27ac, 100 datasets) in a broad, unbiased panel of 27 brain regions across the entire rodent brain, in …
SRR23971904	66975253	2277431	WGS	Vaccinium corymbosum	WGS of Vaccinium	We collected 220 accessions of Vaccinium from major blueberry-producing regions worldwide and generated approximately 5.57 Tb of whole-genome sequencing data for the 220 Vaccinium accessions
SRR23972024	67669232	2246760	WGS	Vaccinium corymbosum	WGS of Vaccinium	We collected 220 accessions of Vaccinium from major blueberry-producing regions worldwide and generated approximately 5.57 Tb of whole-genome sequencing data for the 220 Vaccinium accessions
SRR23971958	83058380	2242269	WGS	Vaccinium corymbosum	WGS of Vaccinium	We collected 220 accessions of Vaccinium from major blueberry-producing regions worldwide and generated approximately 5.57 Tb of whole-genome sequencing data for the 220 Vaccinium accessions
SRR23971865	69744384	2239273	WGS	Vaccinium corymbosum	WGS of Vaccinium	We collected 220 accessions of Vaccinium from major blueberry-producing regions worldwide and generated approximately 5.57 Tb of whole-genome sequencing data for the 220 Vaccinium accessions
SRR18173076	67289086	2238180	RNA-Seq	Rattus norvegicus	Integrative multi-omics landscape of fluoxetine action across 27 brain regions (single cell profiling for 2 regions)	We constructed a comprehensive multi-omics map of the molecular effects of fluoxetine (an SSRI antidepressant) in 27 rat brain regions. We profiled gene expression (bulk RNA-seq, 210 datasets) and chromatin state (bulk chromatin immunoprecipitation sequencing (ChIP-seq) for the histone marker H3K27ac, 100 datasets) in a broad, unbiased panel of 27 brain regions across the entire rodent brain, in …
SRR23972055	68935483	2212826	WGS	Vaccinium corymbosum	WGS of Vaccinium	We collected 220 accessions of Vaccinium from major blueberry-producing regions worldwide and generated approximately 5.57 Tb of whole-genome sequencing data for the 220 Vaccinium accessions
SRR23971875	69203769	2209110	WGS	Vaccinium corymbosum	WGS of Vaccinium	We collected 220 accessions of Vaccinium from major blueberry-producing regions worldwide and generated approximately 5.57 Tb of whole-genome sequencing data for the 220 Vaccinium accessions
SRR23972033	70996355	2198773	WGS	Vaccinium corymbosum	WGS of Vaccinium	We collected 220 accessions of Vaccinium from major blueberry-producing regions worldwide and generated approximately 5.57 Tb of whole-genome sequencing data for the 220 Vaccinium accessions
SRR23971884	72303393	2152026	WGS	Vaccinium corymbosum	WGS of Vaccinium	We collected 220 accessions of Vaccinium from major blueberry-producing regions worldwide and generated approximately 5.57 Tb of whole-genome sequencing data for the 220 Vaccinium accessions
SRR23971962	72973639	2141854	WGS	Vaccinium corymbosum	WGS of Vaccinium	We collected 220 accessions of Vaccinium from major blueberry-producing regions worldwide and generated approximately 5.57 Tb of whole-genome sequencing data for the 220 Vaccinium accessions
SRR25477290	82785828	2130796	WGS	Vaccinium vitis-idaea	Vaccinium vitis-idaea two-subspecies Genome sequencing and assembly	A high-quality genome assembly for commercial lingonberry (Vaccinium vitis-idaea var. 'Red Candy') and wild lingonberry (Vaccinium vitis-idaea ssp. minus), based on Oxford Nanopore and Illumina data.
SRR23971966	70958733	2121774	WGS	Vaccinium corymbosum	WGS of Vaccinium	We collected 220 accessions of Vaccinium from major blueberry-producing regions worldwide and generated approximately 5.57 Tb of whole-genome sequencing data for the 220 Vaccinium accessions
SRR23971922	68951258	2107098	WGS	Vaccinium corymbosum	WGS of Vaccinium	We collected 220 accessions of Vaccinium from major blueberry-producing regions worldwide and generated approximately 5.57 Tb of whole-genome sequencing data for the 220 Vaccinium accessions
SRR23972001	71671267	2058502	WGS	Vaccinium corymbosum	WGS of Vaccinium	We collected 220 accessions of Vaccinium from major blueberry-producing regions worldwide and generated approximately 5.57 Tb of whole-genome sequencing data for the 220 Vaccinium accessions
SRR23971937	72044248	2052196	WGS	Vaccinium corymbosum	WGS of Vaccinium	We collected 220 accessions of Vaccinium from major blueberry-producing regions worldwide and generated approximately 5.57 Tb of whole-genome sequencing data for the 220 Vaccinium accessions
SRR23972023	70955626	2042426	WGS	Vaccinium corymbosum	WGS of Vaccinium	We collected 220 accessions of Vaccinium from major blueberry-producing regions worldwide and generated approximately 5.57 Tb of whole-genome sequencing data for the 220 Vaccinium accessions
SRR23971994	74158354	2018778	WGS	Vaccinium corymbosum	WGS of Vaccinium	We collected 220 accessions of Vaccinium from major blueberry-producing regions worldwide and generated approximately 5.57 Tb of whole-genome sequencing data for the 220 Vaccinium accessions
SRR23971895	69003431	2014936	WGS	Vaccinium corymbosum	WGS of Vaccinium	We collected 220 accessions of Vaccinium from major blueberry-producing regions worldwide and generated approximately 5.57 Tb of whole-genome sequencing data for the 220 Vaccinium accessions
SRR23971972	70465740	1951636	WGS	Vaccinium corymbosum	WGS of Vaccinium	We collected 220 accessions of Vaccinium from major blueberry-producing regions worldwide and generated approximately 5.57 Tb of whole-genome sequencing data for the 220 Vaccinium accessions
SRR23971928	67125163	1930813	WGS	Vaccinium corymbosum	WGS of Vaccinium	We collected 220 accessions of Vaccinium from major blueberry-producing regions worldwide and generated approximately 5.57 Tb of whole-genome sequencing data for the 220 Vaccinium accessions
SRR23972070	74464138	1905737	WGS	Vaccinium corymbosum	WGS of Vaccinium	We collected 220 accessions of Vaccinium from major blueberry-producing regions worldwide and generated approximately 5.57 Tb of whole-genome sequencing data for the 220 Vaccinium accessions
SRR23972012	70940471	1905166	WGS	Vaccinium corymbosum	WGS of Vaccinium	We collected 220 accessions of Vaccinium from major blueberry-producing regions worldwide and generated approximately 5.57 Tb of whole-genome sequencing data for the 220 Vaccinium accessions
SRR23972013	71300771	1903726	WGS	Vaccinium corymbosum	WGS of Vaccinium	We collected 220 accessions of Vaccinium from major blueberry-producing regions worldwide and generated approximately 5.57 Tb of whole-genome sequencing data for the 220 Vaccinium accessions
SRR23971877	68265703	1903475	WGS	Vaccinium corymbosum	WGS of Vaccinium	We collected 220 accessions of Vaccinium from major blueberry-producing regions worldwide and generated approximately 5.57 Tb of whole-genome sequencing data for the 220 Vaccinium accessions
SRR23971858	73933551	1902784	WGS	Vaccinium corymbosum	WGS of Vaccinium	We collected 220 accessions of Vaccinium from major blueberry-producing regions worldwide and generated approximately 5.57 Tb of whole-genome sequencing data for the 220 Vaccinium accessions
SRR23971925	71707888	1899350	WGS	Vaccinium corymbosum	WGS of Vaccinium	We collected 220 accessions of Vaccinium from major blueberry-producing regions worldwide and generated approximately 5.57 Tb of whole-genome sequencing data for the 220 Vaccinium accessions
SRR16842811	50189898	1846441	RNA-Seq	Rattus norvegicus	Whole -Transcriptome Sequencing of Rattus norvegicus	Transcriptome study of differential expression in Rattus norvegicus Submitted by: Dr. K. Rajender Rao, Scientist 'D', Animal facility, ICMR-National Institute of Nutrition, Hyderabad - 500007, Telangana, India. Dr. Anuraj Nayarisseri, Principal Scientist, Eminent Biosciences, Indore - 452010, Madhya Pradesh, India.
SRR23971871	66851688	1836938	WGS	Vaccinium corymbosum	WGS of Vaccinium	We collected 220 accessions of Vaccinium from major blueberry-producing regions worldwide and generated approximately 5.57 Tb of whole-genome sequencing data for the 220 Vaccinium accessions
SRR23971983	68954096	1835846	WGS	Vaccinium corymbosum	WGS of Vaccinium	We collected 220 accessions of Vaccinium from major blueberry-producing regions worldwide and generated approximately 5.57 Tb of whole-genome sequencing data for the 220 Vaccinium accessions
SRR23972052	69858368	1798005	WGS	Vaccinium corymbosum	WGS of Vaccinium	We collected 220 accessions of Vaccinium from major blueberry-producing regions worldwide and generated approximately 5.57 Tb of whole-genome sequencing data for the 220 Vaccinium accessions
SRR25477289		1794626	WGS	Vaccinium vitis-idaea var. minus	Vaccinium vitis-idaea two-subspecies Genome sequencing and assembly	A high-quality genome assembly for commercial lingonberry (Vaccinium vitis-idaea var. 'Red Candy') and wild lingonberry (Vaccinium vitis-idaea ssp. minus), based on Oxford Nanopore and Illumina data.
SRR18173091	94569695	1783824	RNA-Seq	Rattus norvegicus	Integrative multi-omics landscape of fluoxetine action across 27 brain regions (single cell profiling for 2 regions)	We constructed a comprehensive multi-omics map of the molecular effects of fluoxetine (an SSRI antidepressant) in 27 rat brain regions. We profiled gene expression (bulk RNA-seq, 210 datasets) and chromatin state (bulk chromatin immunoprecipitation sequencing (ChIP-seq) for the histone marker H3K27ac, 100 datasets) in a broad, unbiased panel of 27 brain regions across the entire rodent brain, in …
SRR18173051	75142704	1735958	RNA-Seq	Rattus norvegicus	Integrative multi-omics landscape of fluoxetine action across 27 brain regions (single cell profiling for 2 regions)	We constructed a comprehensive multi-omics map of the molecular effects of fluoxetine (an SSRI antidepressant) in 27 rat brain regions. We profiled gene expression (bulk RNA-seq, 210 datasets) and chromatin state (bulk chromatin immunoprecipitation sequencing (ChIP-seq) for the histone marker H3K27ac, 100 datasets) in a broad, unbiased panel of 27 brain regions across the entire rodent brain, in …
SRR18036208	645931856	1724768	Hi-C	Rhododendron molle	Rhododendron molle Genome sequencing and assembly	Rhododendron molle genome project
ERR4882004	88600808	1630535	RNA-Seq	Rattus norvegicus	Trans control of cardiac mRNA translation in a protein length-dependent fashion - Expression analysis in recombinant inbred (RI) and congenic rat strains by Ribosome- and Polysome-profiling as well as polyA-RNA and total-RNA quantification.	Little is known about the impact of naturally occurring genetic variation on the rates with which proteins are synthesized by ribosomes. Here, we investigate how genetic influences on mRNA translational efficiency are associated with complex disease phenotypes using a panel of rat recombinant inbred lines. We identify a locus for cardiac hypertrophy that is associated with a translatome-wide and …
SRR23971899	69583823	1589683	WGS	Vaccinium corymbosum	WGS of Vaccinium	We collected 220 accessions of Vaccinium from major blueberry-producing regions worldwide and generated approximately 5.57 Tb of whole-genome sequencing data for the 220 Vaccinium accessions
SRR22212625	37210324	1522505	RNA-Seq	Vaccinium corymbosum	Vaccinium corymbosum cultivar:Mistry Raw sequence reads	Genome-wide identification and analysis of long non-coding RNAs were done in southen highbush blueberry. The differentially expressed lncRNAs and mRNAs during fruit developmental process were also analyzed.
ERR4882006	84671244	1501950	RNA-Seq	Rattus norvegicus	Trans control of cardiac mRNA translation in a protein length-dependent fashion - Expression analysis in recombinant inbred (RI) and congenic rat strains by Ribosome- and Polysome-profiling as well as polyA-RNA and total-RNA quantification.	Little is known about the impact of naturally occurring genetic variation on the rates with which proteins are synthesized by ribosomes. Here, we investigate how genetic influences on mRNA translational efficiency are associated with complex disease phenotypes using a panel of rat recombinant inbred lines. We identify a locus for cardiac hypertrophy that is associated with a translatome-wide and …
SRR22212633	40479945	1496165	RNA-Seq	Vaccinium corymbosum	Vaccinium corymbosum cultivar:Mistry Raw sequence reads	Genome-wide identification and analysis of long non-coding RNAs were done in southen highbush blueberry. The differentially expressed lncRNAs and mRNAs during fruit developmental process were also analyzed.
SRR22212632	37728610	1495233	RNA-Seq	Vaccinium corymbosum	Vaccinium corymbosum cultivar:Mistry Raw sequence reads	Genome-wide identification and analysis of long non-coding RNAs were done in southen highbush blueberry. The differentially expressed lncRNAs and mRNAs during fruit developmental process were also analyzed.
SRR22212631	33413339	1486548	RNA-Seq	Vaccinium corymbosum	Vaccinium corymbosum cultivar:Mistry Raw sequence reads	Genome-wide identification and analysis of long non-coding RNAs were done in southen highbush blueberry. The differentially expressed lncRNAs and mRNAs during fruit developmental process were also analyzed.
SRR17459409	82496551	1448540	WGS	Vaccinium bracteatum	genome sequence of native Chinese wild blueberry	the whole-genome sequences of V.bracteatum
SRR22212623	36377547	1416584	RNA-Seq	Vaccinium corymbosum	Vaccinium corymbosum cultivar:Mistry Raw sequence reads	Genome-wide identification and analysis of long non-coding RNAs were done in southen highbush blueberry. The differentially expressed lncRNAs and mRNAs during fruit developmental process were also analyzed.
SRR22212634	37616002	1403879	RNA-Seq	Vaccinium corymbosum	Vaccinium corymbosum cultivar:Mistry Raw sequence reads	Genome-wide identification and analysis of long non-coding RNAs were done in southen highbush blueberry. The differentially expressed lncRNAs and mRNAs during fruit developmental process were also analyzed.
SRR22212630	33890541	1384399	RNA-Seq	Vaccinium corymbosum	Vaccinium corymbosum cultivar:Mistry Raw sequence reads	Genome-wide identification and analysis of long non-coding RNAs were done in southen highbush blueberry. The differentially expressed lncRNAs and mRNAs during fruit developmental process were also analyzed.
SRR23971863	68410518	1377468	WGS	Vaccinium corymbosum	WGS of Vaccinium	We collected 220 accessions of Vaccinium from major blueberry-producing regions worldwide and generated approximately 5.57 Tb of whole-genome sequencing data for the 220 Vaccinium accessions
SRR22212624	34198455	1357997	RNA-Seq	Vaccinium corymbosum	Vaccinium corymbosum cultivar:Mistry Raw sequence reads	Genome-wide identification and analysis of long non-coding RNAs were done in southen highbush blueberry. The differentially expressed lncRNAs and mRNAs during fruit developmental process were also analyzed.
ERR4882005	82219717	1354379	RNA-Seq	Rattus norvegicus	Trans control of cardiac mRNA translation in a protein length-dependent fashion - Expression analysis in recombinant inbred (RI) and congenic rat strains by Ribosome- and Polysome-profiling as well as polyA-RNA and total-RNA quantification.	Little is known about the impact of naturally occurring genetic variation on the rates with which proteins are synthesized by ribosomes. Here, we investigate how genetic influences on mRNA translational efficiency are associated with complex disease phenotypes using a panel of rat recombinant inbred lines. We identify a locus for cardiac hypertrophy that is associated with a translatome-wide and …
ERR4882013	62612200	1336648	RNA-Seq	Rattus norvegicus	Trans control of cardiac mRNA translation in a protein length-dependent fashion - Expression analysis in recombinant inbred (RI) and congenic rat strains by Ribosome- and Polysome-profiling as well as polyA-RNA and total-RNA quantification.	Little is known about the impact of naturally occurring genetic variation on the rates with which proteins are synthesized by ribosomes. Here, we investigate how genetic influences on mRNA translational efficiency are associated with complex disease phenotypes using a panel of rat recombinant inbred lines. We identify a locus for cardiac hypertrophy that is associated with a translatome-wide and …
ERR4882008	82337951	1332396	RNA-Seq	Rattus norvegicus	Trans control of cardiac mRNA translation in a protein length-dependent fashion - Expression analysis in recombinant inbred (RI) and congenic rat strains by Ribosome- and Polysome-profiling as well as polyA-RNA and total-RNA quantification.	Little is known about the impact of naturally occurring genetic variation on the rates with which proteins are synthesized by ribosomes. Here, we investigate how genetic influences on mRNA translational efficiency are associated with complex disease phenotypes using a panel of rat recombinant inbred lines. We identify a locus for cardiac hypertrophy that is associated with a translatome-wide and …
ERR4882012	62975838	1329113	RNA-Seq	Rattus norvegicus	Trans control of cardiac mRNA translation in a protein length-dependent fashion - Expression analysis in recombinant inbred (RI) and congenic rat strains by Ribosome- and Polysome-profiling as well as polyA-RNA and total-RNA quantification.	Little is known about the impact of naturally occurring genetic variation on the rates with which proteins are synthesized by ribosomes. Here, we investigate how genetic influences on mRNA translational efficiency are associated with complex disease phenotypes using a panel of rat recombinant inbred lines. We identify a locus for cardiac hypertrophy that is associated with a translatome-wide and …
ERR4882015	70229624	1285684	RNA-Seq	Rattus norvegicus	Trans control of cardiac mRNA translation in a protein length-dependent fashion - Expression analysis in recombinant inbred (RI) and congenic rat strains by Ribosome- and Polysome-profiling as well as polyA-RNA and total-RNA quantification.	Little is known about the impact of naturally occurring genetic variation on the rates with which proteins are synthesized by ribosomes. Here, we investigate how genetic influences on mRNA translational efficiency are associated with complex disease phenotypes using a panel of rat recombinant inbred lines. We identify a locus for cardiac hypertrophy that is associated with a translatome-wide and …
SRR22212626	32407278	1276360	RNA-Seq	Vaccinium corymbosum	Vaccinium corymbosum cultivar:Mistry Raw sequence reads	Genome-wide identification and analysis of long non-coding RNAs were done in southen highbush blueberry. The differentially expressed lncRNAs and mRNAs during fruit developmental process were also analyzed.
ERR4882017	65538128	1272606	RNA-Seq	Rattus norvegicus	Trans control of cardiac mRNA translation in a protein length-dependent fashion - Expression analysis in recombinant inbred (RI) and congenic rat strains by Ribosome- and Polysome-profiling as well as polyA-RNA and total-RNA quantification.	Little is known about the impact of naturally occurring genetic variation on the rates with which proteins are synthesized by ribosomes. Here, we investigate how genetic influences on mRNA translational efficiency are associated with complex disease phenotypes using a panel of rat recombinant inbred lines. We identify a locus for cardiac hypertrophy that is associated with a translatome-wide and …
ERR4882010	70686592	1225325	RNA-Seq	Rattus norvegicus	Trans control of cardiac mRNA translation in a protein length-dependent fashion - Expression analysis in recombinant inbred (RI) and congenic rat strains by Ribosome- and Polysome-profiling as well as polyA-RNA and total-RNA quantification.	Little is known about the impact of naturally occurring genetic variation on the rates with which proteins are synthesized by ribosomes. Here, we investigate how genetic influences on mRNA translational efficiency are associated with complex disease phenotypes using a panel of rat recombinant inbred lines. We identify a locus for cardiac hypertrophy that is associated with a translatome-wide and …
SRR16842804	43351158	1223344	RNA-Seq	Rattus norvegicus	Whole -Transcriptome Sequencing of Rattus norvegicus	Transcriptome study of differential expression in Rattus norvegicus Submitted by: Dr. K. Rajender Rao, Scientist 'D', Animal facility, ICMR-National Institute of Nutrition, Hyderabad - 500007, Telangana, India. Dr. Anuraj Nayarisseri, Principal Scientist, Eminent Biosciences, Indore - 452010, Madhya Pradesh, India.
ERR4882007	66902537	1193874	RNA-Seq	Rattus norvegicus	Trans control of cardiac mRNA translation in a protein length-dependent fashion - Expression analysis in recombinant inbred (RI) and congenic rat strains by Ribosome- and Polysome-profiling as well as polyA-RNA and total-RNA quantification.	Little is known about the impact of naturally occurring genetic variation on the rates with which proteins are synthesized by ribosomes. Here, we investigate how genetic influences on mRNA translational efficiency are associated with complex disease phenotypes using a panel of rat recombinant inbred lines. We identify a locus for cardiac hypertrophy that is associated with a translatome-wide and …
ERR4882011	59974741	1179641	RNA-Seq	Rattus norvegicus	Trans control of cardiac mRNA translation in a protein length-dependent fashion - Expression analysis in recombinant inbred (RI) and congenic rat strains by Ribosome- and Polysome-profiling as well as polyA-RNA and total-RNA quantification.	Little is known about the impact of naturally occurring genetic variation on the rates with which proteins are synthesized by ribosomes. Here, we investigate how genetic influences on mRNA translational efficiency are associated with complex disease phenotypes using a panel of rat recombinant inbred lines. We identify a locus for cardiac hypertrophy that is associated with a translatome-wide and …
ERR4882014	63955153	1158128	RNA-Seq	Rattus norvegicus	Trans control of cardiac mRNA translation in a protein length-dependent fashion - Expression analysis in recombinant inbred (RI) and congenic rat strains by Ribosome- and Polysome-profiling as well as polyA-RNA and total-RNA quantification.	Little is known about the impact of naturally occurring genetic variation on the rates with which proteins are synthesized by ribosomes. Here, we investigate how genetic influences on mRNA translational efficiency are associated with complex disease phenotypes using a panel of rat recombinant inbred lines. We identify a locus for cardiac hypertrophy that is associated with a translatome-wide and …
SRR19805736	49224318	1149239	RNA-Seq	Rattus norvegicus	Local IL-10 delivery modulates the immune response and enhances repair of volumetric muscle loss muscle injury	To explore the impact of targeting IL-10 signaling, tibialis anterior (TA) VML injuries were created and then treated in Sprague Dawley rats using an autologous minced muscle regenerative medicine repair strategy in combination with delayed exogenous IL-10 delivery. We then performed gene expression profiling analysis using data obtained from RNA-seq from rat muscles (n=4 for IL-10 treatment, n=4…
SRR22212628	32161980	1104647	RNA-Seq	Vaccinium corymbosum	Vaccinium corymbosum cultivar:Mistry Raw sequence reads	Genome-wide identification and analysis of long non-coding RNAs were done in southen highbush blueberry. The differentially expressed lncRNAs and mRNAs during fruit developmental process were also analyzed.
ERR4882003	60498628	1095955	RNA-Seq	Rattus norvegicus	Trans control of cardiac mRNA translation in a protein length-dependent fashion - Expression analysis in recombinant inbred (RI) and congenic rat strains by Ribosome- and Polysome-profiling as well as polyA-RNA and total-RNA quantification.	Little is known about the impact of naturally occurring genetic variation on the rates with which proteins are synthesized by ribosomes. Here, we investigate how genetic influences on mRNA translational efficiency are associated with complex disease phenotypes using a panel of rat recombinant inbred lines. We identify a locus for cardiac hypertrophy that is associated with a translatome-wide and …
SRR22212629	33279890	1088545	RNA-Seq	Vaccinium corymbosum	Vaccinium corymbosum cultivar:Mistry Raw sequence reads	Genome-wide identification and analysis of long non-coding RNAs were done in southen highbush blueberry. The differentially expressed lncRNAs and mRNAs during fruit developmental process were also analyzed.
ERR4882021	57184034	1053794	RNA-Seq	Rattus norvegicus	Trans control of cardiac mRNA translation in a protein length-dependent fashion - Expression analysis in recombinant inbred (RI) and congenic rat strains by Ribosome- and Polysome-profiling as well as polyA-RNA and total-RNA quantification.	Little is known about the impact of naturally occurring genetic variation on the rates with which proteins are synthesized by ribosomes. Here, we investigate how genetic influences on mRNA translational efficiency are associated with complex disease phenotypes using a panel of rat recombinant inbred lines. We identify a locus for cardiac hypertrophy that is associated with a translatome-wide and …
ERR4882018	54703020	1053305	RNA-Seq	Rattus norvegicus	Trans control of cardiac mRNA translation in a protein length-dependent fashion - Expression analysis in recombinant inbred (RI) and congenic rat strains by Ribosome- and Polysome-profiling as well as polyA-RNA and total-RNA quantification.	Little is known about the impact of naturally occurring genetic variation on the rates with which proteins are synthesized by ribosomes. Here, we investigate how genetic influences on mRNA translational efficiency are associated with complex disease phenotypes using a panel of rat recombinant inbred lines. We identify a locus for cardiac hypertrophy that is associated with a translatome-wide and …
ERR4882016	47665422	1044440	RNA-Seq	Rattus norvegicus	Trans control of cardiac mRNA translation in a protein length-dependent fashion - Expression analysis in recombinant inbred (RI) and congenic rat strains by Ribosome- and Polysome-profiling as well as polyA-RNA and total-RNA quantification.	Little is known about the impact of naturally occurring genetic variation on the rates with which proteins are synthesized by ribosomes. Here, we investigate how genetic influences on mRNA translational efficiency are associated with complex disease phenotypes using a panel of rat recombinant inbred lines. We identify a locus for cardiac hypertrophy that is associated with a translatome-wide and …
SRR22212627	32525420	1041746	RNA-Seq	Vaccinium corymbosum	Vaccinium corymbosum cultivar:Mistry Raw sequence reads	Genome-wide identification and analysis of long non-coding RNAs were done in southen highbush blueberry. The differentially expressed lncRNAs and mRNAs during fruit developmental process were also analyzed.
SRR21095523	385613406	1025153	RNA-Seq	Rattus norvegicus	Single Cell RNA-Sequence Analyses Reveal Uniquely Expressed Genes and Heterogeneous Immune Cell Involvement in the Rat Model of Intervertebral Disc Degeneration	Purpose: We used single-cell RNA-sequencing analysis of degenerating tissues of the rat IVD following lumbar disc puncture Methods: Two control, uninjured IVDs (L2-3, L3-4) and two degenerated, injured IVDs (L4-5, L5-6) from each animal were examined either at the two- or eight-week post-operative time points. The cells from these IVDs were extracted and transcriptionally profiled at the single-c…
ERR4882022	60298340	1019256	RNA-Seq	Rattus norvegicus	Trans control of cardiac mRNA translation in a protein length-dependent fashion - Expression analysis in recombinant inbred (RI) and congenic rat strains by Ribosome- and Polysome-profiling as well as polyA-RNA and total-RNA quantification.	Little is known about the impact of naturally occurring genetic variation on the rates with which proteins are synthesized by ribosomes. Here, we investigate how genetic influences on mRNA translational efficiency are associated with complex disease phenotypes using a panel of rat recombinant inbred lines. We identify a locus for cardiac hypertrophy that is associated with a translatome-wide and …
ERR4882020	55373054	1015471	RNA-Seq	Rattus norvegicus	Trans control of cardiac mRNA translation in a protein length-dependent fashion - Expression analysis in recombinant inbred (RI) and congenic rat strains by Ribosome- and Polysome-profiling as well as polyA-RNA and total-RNA quantification.	Little is known about the impact of naturally occurring genetic variation on the rates with which proteins are synthesized by ribosomes. Here, we investigate how genetic influences on mRNA translational efficiency are associated with complex disease phenotypes using a panel of rat recombinant inbred lines. We identify a locus for cardiac hypertrophy that is associated with a translatome-wide and …
ERR4882009	58023656	1012004	RNA-Seq	Rattus norvegicus	Trans control of cardiac mRNA translation in a protein length-dependent fashion - Expression analysis in recombinant inbred (RI) and congenic rat strains by Ribosome- and Polysome-profiling as well as polyA-RNA and total-RNA quantification.	Little is known about the impact of naturally occurring genetic variation on the rates with which proteins are synthesized by ribosomes. Here, we investigate how genetic influences on mRNA translational efficiency are associated with complex disease phenotypes using a panel of rat recombinant inbred lines. We identify a locus for cardiac hypertrophy that is associated with a translatome-wide and …
SRR22085981	49320892	983186	RNA-Seq	Rattus norvegicus	Intrinsic laryngeal muscles transcriptome in young and adult rats	Due to the technical limitations associated with high quality RNA extraction from the intrinsic laryngeal muscles, a new RNA extraction protocol was developed and the resultant total RNA was sequenced. mRNA sequences from the abductor (posterior cricoarytenoid) and adductor (lateral and medial thyroarytenoid) laryngeal muscles of young and adult Sprague Dawley rats are provided.
ERR4882019	53213503	958066	RNA-Seq	Rattus norvegicus	Trans control of cardiac mRNA translation in a protein length-dependent fashion - Expression analysis in recombinant inbred (RI) and congenic rat strains by Ribosome- and Polysome-profiling as well as polyA-RNA and total-RNA quantification.	Little is known about the impact of naturally occurring genetic variation on the rates with which proteins are synthesized by ribosomes. Here, we investigate how genetic influences on mRNA translational efficiency are associated with complex disease phenotypes using a panel of rat recombinant inbred lines. We identify a locus for cardiac hypertrophy that is associated with a translatome-wide and …
SRR25386781	25651649	950085	RNA-Seq	Rattus norvegicus	Data of RNA-seq transcriptomes of gastrocnemius muscle and epididymal adipose tissue in obese rats changes in hypoxic exercise environments	With the economic development and the change of people's lifestyle, the incidence of obesity in China is increasing year by year, and obesity has become a major public health problem that endangers global health. At present, the average obesity rate in China is about 12%, and the total number of obesities ranks first in the world. Obesity is a metabolic disorder caused by excessive accumulation o…
ERR4881996	67233247	912711	RNA-Seq	Rattus norvegicus	Trans control of cardiac mRNA translation in a protein length-dependent fashion - Expression analysis in recombinant inbred (RI) and congenic rat strains by Ribosome- and Polysome-profiling as well as polyA-RNA and total-RNA quantification.	Little is known about the impact of naturally occurring genetic variation on the rates with which proteins are synthesized by ribosomes. Here, we investigate how genetic influences on mRNA translational efficiency are associated with complex disease phenotypes using a panel of rat recombinant inbred lines. We identify a locus for cardiac hypertrophy that is associated with a translatome-wide and …
SRR25386782	23506093	911832	RNA-Seq	Rattus norvegicus	Data of RNA-seq transcriptomes of gastrocnemius muscle and epididymal adipose tissue in obese rats changes in hypoxic exercise environments	With the economic development and the change of people's lifestyle, the incidence of obesity in China is increasing year by year, and obesity has become a major public health problem that endangers global health. At present, the average obesity rate in China is about 12%, and the total number of obesities ranks first in the world. Obesity is a metabolic disorder caused by excessive accumulation o…
SRR21095526	768691755	909000	RNA-Seq	Rattus norvegicus	Single Cell RNA-Sequence Analyses Reveal Uniquely Expressed Genes and Heterogeneous Immune Cell Involvement in the Rat Model of Intervertebral Disc Degeneration	Purpose: We used single-cell RNA-sequencing analysis of degenerating tissues of the rat IVD following lumbar disc puncture Methods: Two control, uninjured IVDs (L2-3, L3-4) and two degenerated, injured IVDs (L4-5, L5-6) from each animal were examined either at the two- or eight-week post-operative time points. The cells from these IVDs were extracted and transcriptionally profiled at the single-c…
ERR4881999	63848278	886226	RNA-Seq	Rattus norvegicus	Trans control of cardiac mRNA translation in a protein length-dependent fashion - Expression analysis in recombinant inbred (RI) and congenic rat strains by Ribosome- and Polysome-profiling as well as polyA-RNA and total-RNA quantification.	Little is known about the impact of naturally occurring genetic variation on the rates with which proteins are synthesized by ribosomes. Here, we investigate how genetic influences on mRNA translational efficiency are associated with complex disease phenotypes using a panel of rat recombinant inbred lines. We identify a locus for cardiac hypertrophy that is associated with a translatome-wide and …
SRR21177754	175325829	847772	OTHER	Rattus norvegicus	Assessment of Spatial Genomics for Oncology Discovery	Tumor heterogeneity is a major challenge for oncology drug discovery and development. Understanding of the spatial tumor landscape is key to identifying new targets and impactful model systems. Here, we test the utility of spatial transcriptomics (ST) for Oncology Discovery by profiling 40 tissue sections and 80,024 capture spots across a diverse set of tissue types, sample formats, and RNA captu…
SRR17713532	67501615	842153	RNA-Seq	Rattus norvegicus	Transcriptional profiling of transport mechanisms and regulatory pathways in rat choroid plexus	Transcriptomic profile of rat choroid plexus (whole tissue) of both male and female sex, epithelial cells captured by fluorescence-activated cell sorting (FACS), and compared to proximal tubules of the kidneys. The transcriptomic profile of choroid plexus displays high similarity between sex and choroid plexus epithelial cells, and lesser similarity to another secretory epithelium, the proximal t…
ERR4881988	82842161	831685	RNA-Seq	Rattus norvegicus	Trans control of cardiac mRNA translation in a protein length-dependent fashion - Expression analysis in recombinant inbred (RI) and congenic rat strains by Ribosome- and Polysome-profiling as well as polyA-RNA and total-RNA quantification.	Little is known about the impact of naturally occurring genetic variation on the rates with which proteins are synthesized by ribosomes. Here, we investigate how genetic influences on mRNA translational efficiency are associated with complex disease phenotypes using a panel of rat recombinant inbred lines. We identify a locus for cardiac hypertrophy that is associated with a translatome-wide and …
ERR4881994	61748751	826026	RNA-Seq	Rattus norvegicus	Trans control of cardiac mRNA translation in a protein length-dependent fashion - Expression analysis in recombinant inbred (RI) and congenic rat strains by Ribosome- and Polysome-profiling as well as polyA-RNA and total-RNA quantification.	Little is known about the impact of naturally occurring genetic variation on the rates with which proteins are synthesized by ribosomes. Here, we investigate how genetic influences on mRNA translational efficiency are associated with complex disease phenotypes using a panel of rat recombinant inbred lines. We identify a locus for cardiac hypertrophy that is associated with a translatome-wide and …
ERR4881998	58693829	821764	RNA-Seq	Rattus norvegicus	Trans control of cardiac mRNA translation in a protein length-dependent fashion - Expression analysis in recombinant inbred (RI) and congenic rat strains by Ribosome- and Polysome-profiling as well as polyA-RNA and total-RNA quantification.	Little is known about the impact of naturally occurring genetic variation on the rates with which proteins are synthesized by ribosomes. Here, we investigate how genetic influences on mRNA translational efficiency are associated with complex disease phenotypes using a panel of rat recombinant inbred lines. We identify a locus for cardiac hypertrophy that is associated with a translatome-wide and …
ERR4881997	61124636	815799	RNA-Seq	Rattus norvegicus	Trans control of cardiac mRNA translation in a protein length-dependent fashion - Expression analysis in recombinant inbred (RI) and congenic rat strains by Ribosome- and Polysome-profiling as well as polyA-RNA and total-RNA quantification.	Little is known about the impact of naturally occurring genetic variation on the rates with which proteins are synthesized by ribosomes. Here, we investigate how genetic influences on mRNA translational efficiency are associated with complex disease phenotypes using a panel of rat recombinant inbred lines. We identify a locus for cardiac hypertrophy that is associated with a translatome-wide and …
ERR4882134	54432897	807306	OTHER	Rattus norvegicus	Trans control of cardiac mRNA translation in a protein length-dependent fashion - Expression analysis in recombinant inbred (RI) and congenic rat strains by Ribosome- and Polysome-profiling as well as polyA-RNA and total-RNA quantification.	Little is known about the impact of naturally occurring genetic variation on the rates with which proteins are synthesized by ribosomes. Here, we investigate how genetic influences on mRNA translational efficiency are associated with complex disease phenotypes using a panel of rat recombinant inbred lines. We identify a locus for cardiac hypertrophy that is associated with a translatome-wide and …
SRR22085958	40008100	794652	RNA-Seq	Rattus norvegicus	Intrinsic laryngeal muscles transcriptome in young and adult rats	Due to the technical limitations associated with high quality RNA extraction from the intrinsic laryngeal muscles, a new RNA extraction protocol was developed and the resultant total RNA was sequenced. mRNA sequences from the abductor (posterior cricoarytenoid) and adductor (lateral and medial thyroarytenoid) laryngeal muscles of young and adult Sprague Dawley rats are provided.
SRR23513766	20627159	792972	WGS	Staphylococcus aureus	Study on fruits bacterial community using metagenomic sequencing	To analyze the contamination of pathogenic bacteria and the characteristics of bacterial community in fruits.
ERR4882000	67110038	790312	RNA-Seq	Rattus norvegicus	Trans control of cardiac mRNA translation in a protein length-dependent fashion - Expression analysis in recombinant inbred (RI) and congenic rat strains by Ribosome- and Polysome-profiling as well as polyA-RNA and total-RNA quantification.	Little is known about the impact of naturally occurring genetic variation on the rates with which proteins are synthesized by ribosomes. Here, we investigate how genetic influences on mRNA translational efficiency are associated with complex disease phenotypes using a panel of rat recombinant inbred lines. We identify a locus for cardiac hypertrophy that is associated with a translatome-wide and …
SRR21095533	666266669	789935	RNA-Seq	Rattus norvegicus	Single Cell RNA-Sequence Analyses Reveal Uniquely Expressed Genes and Heterogeneous Immune Cell Involvement in the Rat Model of Intervertebral Disc Degeneration	Purpose: We used single-cell RNA-sequencing analysis of degenerating tissues of the rat IVD following lumbar disc puncture Methods: Two control, uninjured IVDs (L2-3, L3-4) and two degenerated, injured IVDs (L4-5, L5-6) from each animal were examined either at the two- or eight-week post-operative time points. The cells from these IVDs were extracted and transcriptionally profiled at the single-c…
SRR17224835	576711710	785695	WGS	Arctostaphylos pallida	Green Biome Institute, Arctostaphylos pallida whole genome short read sequencing	Arctostaphylos pallida whole genome short read sequencing is provided by Green Biome Institute dedicated to conserving endangered plants of California by creating a molecular profile by sequencing.
ERR4881993	59650698	754805	RNA-Seq	Rattus norvegicus	Trans control of cardiac mRNA translation in a protein length-dependent fashion - Expression analysis in recombinant inbred (RI) and congenic rat strains by Ribosome- and Polysome-profiling as well as polyA-RNA and total-RNA quantification.	Little is known about the impact of naturally occurring genetic variation on the rates with which proteins are synthesized by ribosomes. Here, we investigate how genetic influences on mRNA translational efficiency are associated with complex disease phenotypes using a panel of rat recombinant inbred lines. We identify a locus for cardiac hypertrophy that is associated with a translatome-wide and …
ERR4882002	53228283	740554	RNA-Seq	Rattus norvegicus	Trans control of cardiac mRNA translation in a protein length-dependent fashion - Expression analysis in recombinant inbred (RI) and congenic rat strains by Ribosome- and Polysome-profiling as well as polyA-RNA and total-RNA quantification.	Little is known about the impact of naturally occurring genetic variation on the rates with which proteins are synthesized by ribosomes. Here, we investigate how genetic influences on mRNA translational efficiency are associated with complex disease phenotypes using a panel of rat recombinant inbred lines. We identify a locus for cardiac hypertrophy that is associated with a translatome-wide and …
SRR24216549	167118841	739960	RNA-Seq	Rattus norvegicus	Spinal Cord Injury regulates circular mRNA expression in axons	Injured axons in the CNS do not spontaneously regenerate leading to paralysis. Neurons can transport RNA and ribosomes to the site of injury where de novo translation has been known to occur, facilitating repair. Yet the tools available for studying axonal specific RNA are limited. We came up with a simple modification using Cold Active Proteases that enabled us to enrich for axonal RNA from rats…
DRR241694	53108204	735137	WGS	Vaccinium corymbosum	Single pollen genotyping of tetraploid blueberry	Highbush blueberry is a group of tetraploid blueberry cultivars developed through multiple interspecific crosses. Despite its commercial importance, less is known about chromosome pairing and allele segregation patterns under tetraploid nature. It is known that most species in the Ericaceae family, including blueberry, produce tetrad pollen, in which tetrad of microspore cells does not separate d…
DRR241701	49970089	713324	WGS	Vaccinium corymbosum	Single pollen genotyping of tetraploid blueberry	Highbush blueberry is a group of tetraploid blueberry cultivars developed through multiple interspecific crosses. Despite its commercial importance, less is known about chromosome pairing and allele segregation patterns under tetraploid nature. It is known that most species in the Ericaceae family, including blueberry, produce tetrad pollen, in which tetrad of microspore cells does not separate d…
ERR4881995	56436902	707489	RNA-Seq	Rattus norvegicus	Trans control of cardiac mRNA translation in a protein length-dependent fashion - Expression analysis in recombinant inbred (RI) and congenic rat strains by Ribosome- and Polysome-profiling as well as polyA-RNA and total-RNA quantification.	Little is known about the impact of naturally occurring genetic variation on the rates with which proteins are synthesized by ribosomes. Here, we investigate how genetic influences on mRNA translational efficiency are associated with complex disease phenotypes using a panel of rat recombinant inbred lines. We identify a locus for cardiac hypertrophy that is associated with a translatome-wide and …
DRR241692	46031253	702498	WGS	Vaccinium corymbosum	Single pollen genotyping of tetraploid blueberry	Highbush blueberry is a group of tetraploid blueberry cultivars developed through multiple interspecific crosses. Despite its commercial importance, less is known about chromosome pairing and allele segregation patterns under tetraploid nature. It is known that most species in the Ericaceae family, including blueberry, produce tetrad pollen, in which tetrad of microspore cells does not separate d…
SRR15130989	116983152	690739	RNA-Seq	Rattus norvegicus	Converging Effects of Three Different Endocrine Disrupters on Sox and Pou Gene Expression in Developing Rat Hippocampus: Possible Role of microRNA in Sex Differences	Abstract. Transcriptomes of developing, early postnatal rat hippocampus were compared after gestational and lactational exposure to different environmental chemicals exhibiting endocrine activity (endocrine disrupters) at doses impairing memory in adult offspring: Aroclor 1254 (PCB mixture) and bisphenol A, 5 or 0.5 mg/kg administered in chow, and chlorpyrifos, 3 or 1 mg/kg injected subcutaneousl…
SRR22085989	44086259	689233	RNA-Seq	Rattus norvegicus	Intrinsic laryngeal muscles transcriptome in young and adult rats	Due to the technical limitations associated with high quality RNA extraction from the intrinsic laryngeal muscles, a new RNA extraction protocol was developed and the resultant total RNA was sequenced. mRNA sequences from the abductor (posterior cricoarytenoid) and adductor (lateral and medial thyroarytenoid) laryngeal muscles of young and adult Sprague Dawley rats are provided.
SRR22085925	36566771	685277	RNA-Seq	Rattus norvegicus	Intrinsic laryngeal muscles transcriptome in young and adult rats	Due to the technical limitations associated with high quality RNA extraction from the intrinsic laryngeal muscles, a new RNA extraction protocol was developed and the resultant total RNA was sequenced. mRNA sequences from the abductor (posterior cricoarytenoid) and adductor (lateral and medial thyroarytenoid) laryngeal muscles of young and adult Sprague Dawley rats are provided.
SRR15890707	96803698	680728	RNA-Seq	Rattus norvegicus	Breast cancer prevention by short-term inhibition of TGF� signaling	Cancer prevention has a profound impact on cancer-associated mortality and morbidity. We previously identified TGF� signaling as a candidate regulator of mammary epithelial cells associated with breast cancer risk. Here, we show that short-term TGFBR inhibitor (TGFBRi) treatment of peripubertal ACI inbred and Sprague Dawley outbred rats induces lasting changes and prevents estrogen- and carcinoge…
ERR4881985	71166735	677379	RNA-Seq	Rattus norvegicus	Trans control of cardiac mRNA translation in a protein length-dependent fashion - Expression analysis in recombinant inbred (RI) and congenic rat strains by Ribosome- and Polysome-profiling as well as polyA-RNA and total-RNA quantification.	Little is known about the impact of naturally occurring genetic variation on the rates with which proteins are synthesized by ribosomes. Here, we investigate how genetic influences on mRNA translational efficiency are associated with complex disease phenotypes using a panel of rat recombinant inbred lines. We identify a locus for cardiac hypertrophy that is associated with a translatome-wide and …
DRR241696	41016929	676013	WGS	Vaccinium corymbosum	Single pollen genotyping of tetraploid blueberry	Highbush blueberry is a group of tetraploid blueberry cultivars developed through multiple interspecific crosses. Despite its commercial importance, less is known about chromosome pairing and allele segregation patterns under tetraploid nature. It is known that most species in the Ericaceae family, including blueberry, produce tetrad pollen, in which tetrad of microspore cells does not separate d…
SRR21208223	657298	655930	AMPLICON	Xylella fastidiosa	screening of X.fastidiosa in insect vectors using 2 step PCR and MiSeq	raw data used to test correlation between climatic data and prevalence of X.fastidiosa in vectors (P. spumarius) in Corsica (France)
SRR21095524	435804214	652553	RNA-Seq	Rattus norvegicus	Single Cell RNA-Sequence Analyses Reveal Uniquely Expressed Genes and Heterogeneous Immune Cell Involvement in the Rat Model of Intervertebral Disc Degeneration	Purpose: We used single-cell RNA-sequencing analysis of degenerating tissues of the rat IVD following lumbar disc puncture Methods: Two control, uninjured IVDs (L2-3, L3-4) and two degenerated, injured IVDs (L4-5, L5-6) from each animal were examined either at the two- or eight-week post-operative time points. The cells from these IVDs were extracted and transcriptionally profiled at the single-c…
ERR4882001	51626930	651667	RNA-Seq	Rattus norvegicus	Trans control of cardiac mRNA translation in a protein length-dependent fashion - Expression analysis in recombinant inbred (RI) and congenic rat strains by Ribosome- and Polysome-profiling as well as polyA-RNA and total-RNA quantification.	Little is known about the impact of naturally occurring genetic variation on the rates with which proteins are synthesized by ribosomes. Here, we investigate how genetic influences on mRNA translational efficiency are associated with complex disease phenotypes using a panel of rat recombinant inbred lines. We identify a locus for cardiac hypertrophy that is associated with a translatome-wide and …
DRR241693	49069039	648151	WGS	Vaccinium corymbosum	Single pollen genotyping of tetraploid blueberry	Highbush blueberry is a group of tetraploid blueberry cultivars developed through multiple interspecific crosses. Despite its commercial importance, less is known about chromosome pairing and allele segregation patterns under tetraploid nature. It is known that most species in the Ericaceae family, including blueberry, produce tetrad pollen, in which tetrad of microspore cells does not separate d…
DRR241698	58452557	639518	WGS	Vaccinium corymbosum	Single pollen genotyping of tetraploid blueberry	Highbush blueberry is a group of tetraploid blueberry cultivars developed through multiple interspecific crosses. Despite its commercial importance, less is known about chromosome pairing and allele segregation patterns under tetraploid nature. It is known that most species in the Ericaceae family, including blueberry, produce tetrad pollen, in which tetrad of microspore cells does not separate d…
SRR23621338	138144386	623165	RNA-Seq	Rattus norvegicus	Age-related gene expression signature in limb skeletal muscles and the diaphragm in mice and rats [rat]	As a result of aging, skeletal muscle undergoes atrophy and a decrease in function. This age-related skeletal muscle weakness is known as “sarcopenia.” To understand the changes in gene expression that occur as a result of age in skeletal muscles, we generated a multi-time point gene expression signature throughout the lifespan of mice and rats, as these are the most commonly used species in prec…
SRR6277546	17858616	620936	RNA-Seq	Vaccinium virgatum	Vaccinium virgatum (rabbiteye) Transcriptome Assembly	De novo transcriptome assembly using RNA-Seq reads from rabbiteye ''Premier'' leaf, pink bud and green berry tissues.
DRR241695	45769335	600824	WGS	Vaccinium corymbosum	Single pollen genotyping of tetraploid blueberry	Highbush blueberry is a group of tetraploid blueberry cultivars developed through multiple interspecific crosses. Despite its commercial importance, less is known about chromosome pairing and allele segregation patterns under tetraploid nature. It is known that most species in the Ericaceae family, including blueberry, produce tetrad pollen, in which tetrad of microspore cells does not separate d…
SRR15037055	46554782	598209	RNA-Seq	Rattus norvegicus	Effect of Soluble Guanylyl Cyclase Stimulator Compound 1 on Renal function in ZSF-1 model of diabetic nephropathy	Diabetic nephropathy is associated with endothelial dysfunction and oxidative stress, in which nitric oxide-soluble guanylate cyclase-cyclic guanosine monophosphate (NO-sGC-cGMP) signaling pathway is impaired. We hypothesize that sGC stimulator, Compound 1, can enhance NO signaling, reduce proteinuria in diabetic nephropathy pre-clinical model with diminished NO-bioavailability and increased oxid…
ERR4881975	73936956	591567	RNA-Seq	Rattus norvegicus	Trans control of cardiac mRNA translation in a protein length-dependent fashion - Expression analysis in recombinant inbred (RI) and congenic rat strains by Ribosome- and Polysome-profiling as well as polyA-RNA and total-RNA quantification.	Little is known about the impact of naturally occurring genetic variation on the rates with which proteins are synthesized by ribosomes. Here, we investigate how genetic influences on mRNA translational efficiency are associated with complex disease phenotypes using a panel of rat recombinant inbred lines. We identify a locus for cardiac hypertrophy that is associated with a translatome-wide and …
SRR15890700	90444896	586935	RNA-Seq	Rattus norvegicus	Breast cancer prevention by short-term inhibition of TGF� signaling	Cancer prevention has a profound impact on cancer-associated mortality and morbidity. We previously identified TGF� signaling as a candidate regulator of mammary epithelial cells associated with breast cancer risk. Here, we show that short-term TGFBR inhibitor (TGFBRi) treatment of peripubertal ACI inbred and Sprague Dawley outbred rats induces lasting changes and prevents estrogen- and carcinoge…
SRR15890709	111573610	572620	RNA-Seq	Rattus norvegicus	Breast cancer prevention by short-term inhibition of TGF� signaling	Cancer prevention has a profound impact on cancer-associated mortality and morbidity. We previously identified TGF� signaling as a candidate regulator of mammary epithelial cells associated with breast cancer risk. Here, we show that short-term TGFBR inhibitor (TGFBRi) treatment of peripubertal ACI inbred and Sprague Dawley outbred rats induces lasting changes and prevents estrogen- and carcinoge…
ERR4298336	37240869	571782	WGS	plant metagenome	Microbial community analysis from the vegetation of Alpine bogs using metagenomic approach	No abstract found
SRR12473116	52002177	566190	WGS	Vaccinium macrocarpon	A low malic acid trait in cranberry fruit: genetics, molecular mapping and interaction with a citric acid locus	The high acidity of commercial cranberry (Vaccinium macrocarpon) fruit is principally the result of relatively high concentrations of malic acid (MA) and citric acid (CA), and partially quinic acid. These acids contribute to the high titratable acidity (TA), a measure of tartness, of cranberry fruit. Thus, considerable amounts of sugar ('added-sugar') is required in products such as 'sweetened-dr…
ERR4881970	83175469	548842	RNA-Seq	Rattus norvegicus	Trans control of cardiac mRNA translation in a protein length-dependent fashion - Expression analysis in recombinant inbred (RI) and congenic rat strains by Ribosome- and Polysome-profiling as well as polyA-RNA and total-RNA quantification.	Little is known about the impact of naturally occurring genetic variation on the rates with which proteins are synthesized by ribosomes. Here, we investigate how genetic influences on mRNA translational efficiency are associated with complex disease phenotypes using a panel of rat recombinant inbred lines. We identify a locus for cardiac hypertrophy that is associated with a translatome-wide and …
ERR4881968	78191092	545661	RNA-Seq	Rattus norvegicus	Trans control of cardiac mRNA translation in a protein length-dependent fashion - Expression analysis in recombinant inbred (RI) and congenic rat strains by Ribosome- and Polysome-profiling as well as polyA-RNA and total-RNA quantification.	Little is known about the impact of naturally occurring genetic variation on the rates with which proteins are synthesized by ribosomes. Here, we investigate how genetic influences on mRNA translational efficiency are associated with complex disease phenotypes using a panel of rat recombinant inbred lines. We identify a locus for cardiac hypertrophy that is associated with a translatome-wide and …
ERR4881976	66638298	544506	RNA-Seq	Rattus norvegicus	Trans control of cardiac mRNA translation in a protein length-dependent fashion - Expression analysis in recombinant inbred (RI) and congenic rat strains by Ribosome- and Polysome-profiling as well as polyA-RNA and total-RNA quantification.	Little is known about the impact of naturally occurring genetic variation on the rates with which proteins are synthesized by ribosomes. Here, we investigate how genetic influences on mRNA translational efficiency are associated with complex disease phenotypes using a panel of rat recombinant inbred lines. We identify a locus for cardiac hypertrophy that is associated with a translatome-wide and …
SRR16842807	42398334	521003	RNA-Seq	Rattus norvegicus	Whole -Transcriptome Sequencing of Rattus norvegicus	Transcriptome study of differential expression in Rattus norvegicus Submitted by: Dr. K. Rajender Rao, Scientist 'D', Animal facility, ICMR-National Institute of Nutrition, Hyderabad - 500007, Telangana, India. Dr. Anuraj Nayarisseri, Principal Scientist, Eminent Biosciences, Indore - 452010, Madhya Pradesh, India.
ERR4881991	90664883	515726	RNA-Seq	Rattus norvegicus	Trans control of cardiac mRNA translation in a protein length-dependent fashion - Expression analysis in recombinant inbred (RI) and congenic rat strains by Ribosome- and Polysome-profiling as well as polyA-RNA and total-RNA quantification.	Little is known about the impact of naturally occurring genetic variation on the rates with which proteins are synthesized by ribosomes. Here, we investigate how genetic influences on mRNA translational efficiency are associated with complex disease phenotypes using a panel of rat recombinant inbred lines. We identify a locus for cardiac hypertrophy that is associated with a translatome-wide and …
ERR4882098	123626339	513489	RNA-Seq	Rattus norvegicus	Trans control of cardiac mRNA translation in a protein length-dependent fashion - Expression analysis in recombinant inbred (RI) and congenic rat strains by Ribosome- and Polysome-profiling as well as polyA-RNA and total-RNA quantification.	Little is known about the impact of naturally occurring genetic variation on the rates with which proteins are synthesized by ribosomes. Here, we investigate how genetic influences on mRNA translational efficiency are associated with complex disease phenotypes using a panel of rat recombinant inbred lines. We identify a locus for cardiac hypertrophy that is associated with a translatome-wide and …
ERR4882099	114344615	512468	RNA-Seq	Rattus norvegicus	Trans control of cardiac mRNA translation in a protein length-dependent fashion - Expression analysis in recombinant inbred (RI) and congenic rat strains by Ribosome- and Polysome-profiling as well as polyA-RNA and total-RNA quantification.	Little is known about the impact of naturally occurring genetic variation on the rates with which proteins are synthesized by ribosomes. Here, we investigate how genetic influences on mRNA translational efficiency are associated with complex disease phenotypes using a panel of rat recombinant inbred lines. We identify a locus for cardiac hypertrophy that is associated with a translatome-wide and …
DRR241703	48193295	505567	WGS	Vaccinium corymbosum	Single pollen genotyping of tetraploid blueberry	Highbush blueberry is a group of tetraploid blueberry cultivars developed through multiple interspecific crosses. Despite its commercial importance, less is known about chromosome pairing and allele segregation patterns under tetraploid nature. It is known that most species in the Ericaceae family, including blueberry, produce tetrad pollen, in which tetrad of microspore cells does not separate d…
SRR21208214	494544	493415	AMPLICON	Xylella fastidiosa	screening of X.fastidiosa in insect vectors using 2 step PCR and MiSeq	raw data used to test correlation between climatic data and prevalence of X.fastidiosa in vectors (P. spumarius) in Corsica (France)
ERR4882100	135585414	481883	RNA-Seq	Rattus norvegicus	Trans control of cardiac mRNA translation in a protein length-dependent fashion - Expression analysis in recombinant inbred (RI) and congenic rat strains by Ribosome- and Polysome-profiling as well as polyA-RNA and total-RNA quantification.	Little is known about the impact of naturally occurring genetic variation on the rates with which proteins are synthesized by ribosomes. Here, we investigate how genetic influences on mRNA translational efficiency are associated with complex disease phenotypes using a panel of rat recombinant inbred lines. We identify a locus for cardiac hypertrophy that is associated with a translatome-wide and …
SRR14624419	13167385	466068	WGS	Vaccinium corymbosum	complete chloroplast genome of Vaccinium corymbosum	This complete chloroplast genome will provide valuable information for the development of highly variable DNA markers for future population and conservation studies of Vaccinium corymbosum
SRR16572855	18900474	464292	WGS	Agapetes malipoensis	Agapetes malipoensis Genome sequencing and assembly	Study on complete chloroplast genome of Agapetes malipoensis
ERR4881990	93775623	462258	RNA-Seq	Rattus norvegicus	Trans control of cardiac mRNA translation in a protein length-dependent fashion - Expression analysis in recombinant inbred (RI) and congenic rat strains by Ribosome- and Polysome-profiling as well as polyA-RNA and total-RNA quantification.	Little is known about the impact of naturally occurring genetic variation on the rates with which proteins are synthesized by ribosomes. Here, we investigate how genetic influences on mRNA translational efficiency are associated with complex disease phenotypes using a panel of rat recombinant inbred lines. We identify a locus for cardiac hypertrophy that is associated with a translatome-wide and …
DRR241699	42903785	453371	WGS	Vaccinium corymbosum	Single pollen genotyping of tetraploid blueberry	Highbush blueberry is a group of tetraploid blueberry cultivars developed through multiple interspecific crosses. Despite its commercial importance, less is known about chromosome pairing and allele segregation patterns under tetraploid nature. It is known that most species in the Ericaceae family, including blueberry, produce tetrad pollen, in which tetrad of microspore cells does not separate d…
ERR4882084	151232834	450833	RNA-Seq	Rattus norvegicus	Trans control of cardiac mRNA translation in a protein length-dependent fashion - Expression analysis in recombinant inbred (RI) and congenic rat strains by Ribosome- and Polysome-profiling as well as polyA-RNA and total-RNA quantification.	Little is known about the impact of naturally occurring genetic variation on the rates with which proteins are synthesized by ribosomes. Here, we investigate how genetic influences on mRNA translational efficiency are associated with complex disease phenotypes using a panel of rat recombinant inbred lines. We identify a locus for cardiac hypertrophy that is associated with a translatome-wide and …
SRR22191052	468506385	434851	RNA-Seq	Rattus norvegicus	Breast cancer prevention by short-term inhibition of TGF� signaling	Cancer prevention has a profound impact on cancer-associated mortality and morbidity. We previously identified TGF� signaling as a candidate regulator of mammary epithelial cells associated with breast cancer risk. Here, we show that short-term TGFBR inhibitor (TGFBRi) treatment of peripubertal ACI inbred and Sprague Dawley outbred rats induces lasting changes and prevents estrogen- and carcinoge…
SRR17465560	23743254	431991	RNA-Seq	Rattus norvegicus	RNA sequencing of OA rats after Shaoyao Gancao Decoction treatment	This study find the new therapeutic target through RNA-Seq to provide proof and guidance for clinical application in OA treatment of Shaoyao Gancao Decoction.
ERR4881983	94190752	427425	RNA-Seq	Rattus norvegicus	Trans control of cardiac mRNA translation in a protein length-dependent fashion - Expression analysis in recombinant inbred (RI) and congenic rat strains by Ribosome- and Polysome-profiling as well as polyA-RNA and total-RNA quantification.	Little is known about the impact of naturally occurring genetic variation on the rates with which proteins are synthesized by ribosomes. Here, we investigate how genetic influences on mRNA translational efficiency are associated with complex disease phenotypes using a panel of rat recombinant inbred lines. We identify a locus for cardiac hypertrophy that is associated with a translatome-wide and …
ERR4882102	110545796	426687	RNA-Seq	Rattus norvegicus	Trans control of cardiac mRNA translation in a protein length-dependent fashion - Expression analysis in recombinant inbred (RI) and congenic rat strains by Ribosome- and Polysome-profiling as well as polyA-RNA and total-RNA quantification.	Little is known about the impact of naturally occurring genetic variation on the rates with which proteins are synthesized by ribosomes. Here, we investigate how genetic influences on mRNA translational efficiency are associated with complex disease phenotypes using a panel of rat recombinant inbred lines. We identify a locus for cardiac hypertrophy that is associated with a translatome-wide and …
ERR4882110	99688742	423432	RNA-Seq	Rattus norvegicus	Trans control of cardiac mRNA translation in a protein length-dependent fashion - Expression analysis in recombinant inbred (RI) and congenic rat strains by Ribosome- and Polysome-profiling as well as polyA-RNA and total-RNA quantification.	Little is known about the impact of naturally occurring genetic variation on the rates with which proteins are synthesized by ribosomes. Here, we investigate how genetic influences on mRNA translational efficiency are associated with complex disease phenotypes using a panel of rat recombinant inbred lines. We identify a locus for cardiac hypertrophy that is associated with a translatome-wide and …
SRR17042206	1670593425	419044	Hi-C	Zanthoxylum armatum	Zanthoxylum armatum Genome sequencing and assembly	Zanthoxylum armatum and Zanthoxylum bungeanum, often called the Chinese peppers, are the most famous spice in China, for the characteristics of affinal medicine and diet. The description of Chinese peppers can be traced back to Book of Songs (Shi jing) about 3000 years ago12. Over 30 classical prescriptions containing Chinese peppers were recorded in the TCM (traditional Chinese medicine) monogra…
ERR4881979	87538020	403923	RNA-Seq	Rattus norvegicus	Trans control of cardiac mRNA translation in a protein length-dependent fashion - Expression analysis in recombinant inbred (RI) and congenic rat strains by Ribosome- and Polysome-profiling as well as polyA-RNA and total-RNA quantification.	Little is known about the impact of naturally occurring genetic variation on the rates with which proteins are synthesized by ribosomes. Here, we investigate how genetic influences on mRNA translational efficiency are associated with complex disease phenotypes using a panel of rat recombinant inbred lines. We identify a locus for cardiac hypertrophy that is associated with a translatome-wide and …
SRR21208245	404175	403169	AMPLICON	Xylella fastidiosa	screening of X.fastidiosa in insect vectors using 2 step PCR and MiSeq	raw data used to test correlation between climatic data and prevalence of X.fastidiosa in vectors (P. spumarius) in Corsica (France)
SRR17223067	48235457	398304	RNA-Seq	Rattus norvegicus	The Renin-Angiotensin System, High Inherent Aerobic Capacity, and Low Breast Cancer Risk	Purpose: Physical activity is associated with reduced breast cancer risk. Aerobic capacity, which is the ability to generate and use energy on a sustained basis, has been hypothesized as a mechanism linking physical activity and cancer. Using selectively bred rats with distinctly different inherent aerobic capacity (IAC) in concert with a well-characterized model of breast cancer, we have previou…
SRR16774153	69933014	391766	RNA-Seq	Rattus norvegicus	Longitudinal RNASeq of rat plantar surgical incision model	Longitudinal peripheral tissue RNA-Seq transcriptomic profiling, hyperalgesia, and wound healing in the rat plantar surgical incision model.Postoperative pain and delayed healing in surgical wounds, which require complex management strategies have understudied complicated mechanisms. Here we investigated temporal changes in behavior, tissue structure, and transcriptomic profiles in a rat model of…
SRR12539132	323024325	385593	WGS	Rhododendron griersonianum	Rhododendron griersonianum Genome sequencing and assembly	to research genomics of Rhododendron.
ERR4881965	112094558	379463	RNA-Seq	Rattus norvegicus	Trans control of cardiac mRNA translation in a protein length-dependent fashion - Expression analysis in recombinant inbred (RI) and congenic rat strains by Ribosome- and Polysome-profiling as well as polyA-RNA and total-RNA quantification.	Little is known about the impact of naturally occurring genetic variation on the rates with which proteins are synthesized by ribosomes. Here, we investigate how genetic influences on mRNA translational efficiency are associated with complex disease phenotypes using a panel of rat recombinant inbred lines. We identify a locus for cardiac hypertrophy that is associated with a translatome-wide and …
SRR16774148	83436269	373804	RNA-Seq	Rattus norvegicus	Longitudinal RNASeq of rat plantar surgical incision model	Longitudinal peripheral tissue RNA-Seq transcriptomic profiling, hyperalgesia, and wound healing in the rat plantar surgical incision model.Postoperative pain and delayed healing in surgical wounds, which require complex management strategies have understudied complicated mechanisms. Here we investigated temporal changes in behavior, tissue structure, and transcriptomic profiles in a rat model of…
SRR25386785	28201687	372970	RNA-Seq	Rattus norvegicus	Data of RNA-seq transcriptomes of gastrocnemius muscle and epididymal adipose tissue in obese rats changes in hypoxic exercise environments	With the economic development and the change of people's lifestyle, the incidence of obesity in China is increasing year by year, and obesity has become a major public health problem that endangers global health. At present, the average obesity rate in China is about 12%, and the total number of obesities ranks first in the world. Obesity is a metabolic disorder caused by excessive accumulation o…
ERR4881992	85982102	371930	RNA-Seq	Rattus norvegicus	Trans control of cardiac mRNA translation in a protein length-dependent fashion - Expression analysis in recombinant inbred (RI) and congenic rat strains by Ribosome- and Polysome-profiling as well as polyA-RNA and total-RNA quantification.	Little is known about the impact of naturally occurring genetic variation on the rates with which proteins are synthesized by ribosomes. Here, we investigate how genetic influences on mRNA translational efficiency are associated with complex disease phenotypes using a panel of rat recombinant inbred lines. We identify a locus for cardiac hypertrophy that is associated with a translatome-wide and …
ERR4881977	82806083	370215	RNA-Seq	Rattus norvegicus	Trans control of cardiac mRNA translation in a protein length-dependent fashion - Expression analysis in recombinant inbred (RI) and congenic rat strains by Ribosome- and Polysome-profiling as well as polyA-RNA and total-RNA quantification.	Little is known about the impact of naturally occurring genetic variation on the rates with which proteins are synthesized by ribosomes. Here, we investigate how genetic influences on mRNA translational efficiency are associated with complex disease phenotypes using a panel of rat recombinant inbred lines. We identify a locus for cardiac hypertrophy that is associated with a translatome-wide and …
ERR4882103	106861103	369619	RNA-Seq	Rattus norvegicus	Trans control of cardiac mRNA translation in a protein length-dependent fashion - Expression analysis in recombinant inbred (RI) and congenic rat strains by Ribosome- and Polysome-profiling as well as polyA-RNA and total-RNA quantification.	Little is known about the impact of naturally occurring genetic variation on the rates with which proteins are synthesized by ribosomes. Here, we investigate how genetic influences on mRNA translational efficiency are associated with complex disease phenotypes using a panel of rat recombinant inbred lines. We identify a locus for cardiac hypertrophy that is associated with a translatome-wide and …
SRR21208219	374966	367016	AMPLICON	Xylella fastidiosa	screening of X.fastidiosa in insect vectors using 2 step PCR and MiSeq	raw data used to test correlation between climatic data and prevalence of X.fastidiosa in vectors (P. spumarius) in Corsica (France)
SRR24565808	103824794	365293	RNA-Seq	plant metagenome	Metatranscriptomes of peat moss microbial communities	The goal of this study is to determine how genetic variation in host &lt;i&gt;Sphagnum&lt;/i&gt; peat moss and its microbial community interact to influence community function at elevated temperatures.
ERR4881971	89825846	364469	RNA-Seq	Rattus norvegicus	Trans control of cardiac mRNA translation in a protein length-dependent fashion - Expression analysis in recombinant inbred (RI) and congenic rat strains by Ribosome- and Polysome-profiling as well as polyA-RNA and total-RNA quantification.	Little is known about the impact of naturally occurring genetic variation on the rates with which proteins are synthesized by ribosomes. Here, we investigate how genetic influences on mRNA translational efficiency are associated with complex disease phenotypes using a panel of rat recombinant inbred lines. We identify a locus for cardiac hypertrophy that is associated with a translatome-wide and …
SRR12539121	307134358	362845	Hi-C	Rhododendron griersonianum	Rhododendron griersonianum Genome sequencing and assembly	to research genomics of Rhododendron.
ERR4882101	96855620	352833	RNA-Seq	Rattus norvegicus	Trans control of cardiac mRNA translation in a protein length-dependent fashion - Expression analysis in recombinant inbred (RI) and congenic rat strains by Ribosome- and Polysome-profiling as well as polyA-RNA and total-RNA quantification.	Little is known about the impact of naturally occurring genetic variation on the rates with which proteins are synthesized by ribosomes. Here, we investigate how genetic influences on mRNA translational efficiency are associated with complex disease phenotypes using a panel of rat recombinant inbred lines. We identify a locus for cardiac hypertrophy that is associated with a translatome-wide and …
ERR4881982	67334164	352137	RNA-Seq	Rattus norvegicus	Trans control of cardiac mRNA translation in a protein length-dependent fashion - Expression analysis in recombinant inbred (RI) and congenic rat strains by Ribosome- and Polysome-profiling as well as polyA-RNA and total-RNA quantification.	Little is known about the impact of naturally occurring genetic variation on the rates with which proteins are synthesized by ribosomes. Here, we investigate how genetic influences on mRNA translational efficiency are associated with complex disease phenotypes using a panel of rat recombinant inbred lines. We identify a locus for cardiac hypertrophy that is associated with a translatome-wide and …
ERR4881981	71866625	350432	RNA-Seq	Rattus norvegicus	Trans control of cardiac mRNA translation in a protein length-dependent fashion - Expression analysis in recombinant inbred (RI) and congenic rat strains by Ribosome- and Polysome-profiling as well as polyA-RNA and total-RNA quantification.	Little is known about the impact of naturally occurring genetic variation on the rates with which proteins are synthesized by ribosomes. Here, we investigate how genetic influences on mRNA translational efficiency are associated with complex disease phenotypes using a panel of rat recombinant inbred lines. We identify a locus for cardiac hypertrophy that is associated with a translatome-wide and …
SRR13425980	37953765	348118	RNA-Seq	Rattus norvegicus	Biomaterial induced pacemaker cells	To compare gene expressions of neonatal rat cardiomyocytes after the treatment of biomaterial
ERR4881984	75128082	346820	RNA-Seq	Rattus norvegicus	Trans control of cardiac mRNA translation in a protein length-dependent fashion - Expression analysis in recombinant inbred (RI) and congenic rat strains by Ribosome- and Polysome-profiling as well as polyA-RNA and total-RNA quantification.	Little is known about the impact of naturally occurring genetic variation on the rates with which proteins are synthesized by ribosomes. Here, we investigate how genetic influences on mRNA translational efficiency are associated with complex disease phenotypes using a panel of rat recombinant inbred lines. We identify a locus for cardiac hypertrophy that is associated with a translatome-wide and …
ERR4882106	100062049	346575	RNA-Seq	Rattus norvegicus	Trans control of cardiac mRNA translation in a protein length-dependent fashion - Expression analysis in recombinant inbred (RI) and congenic rat strains by Ribosome- and Polysome-profiling as well as polyA-RNA and total-RNA quantification.	Little is known about the impact of naturally occurring genetic variation on the rates with which proteins are synthesized by ribosomes. Here, we investigate how genetic influences on mRNA translational efficiency are associated with complex disease phenotypes using a panel of rat recombinant inbred lines. We identify a locus for cardiac hypertrophy that is associated with a translatome-wide and …
SRR15037081	26185988	342815	RNA-Seq	Rattus norvegicus	Effect of Soluble Guanylyl Cyclase Stimulator Compound 1 on Renal function in ZSF-1 model of diabetic nephropathy	Diabetic nephropathy is associated with endothelial dysfunction and oxidative stress, in which nitric oxide-soluble guanylate cyclase-cyclic guanosine monophosphate (NO-sGC-cGMP) signaling pathway is impaired. We hypothesize that sGC stimulator, Compound 1, can enhance NO signaling, reduce proteinuria in diabetic nephropathy pre-clinical model with diminished NO-bioavailability and increased oxid…
SRR12605935	270733801	342740	WGS	Rhododendron henanense subsp. lingbaoense	Chromosome-level genome assembly, annotation and evolutionary analysis of Rhododendron henanense subsp. lingbaoense	This research provide new knowledge about the characteristics and evolution of the R. henanense subsp. lingbaoense genome, and will facilitate comparative genetic and genomic research on the genus Rhododendron.
ERR4881989	70396615	333248	RNA-Seq	Rattus norvegicus	Trans control of cardiac mRNA translation in a protein length-dependent fashion - Expression analysis in recombinant inbred (RI) and congenic rat strains by Ribosome- and Polysome-profiling as well as polyA-RNA and total-RNA quantification.	Little is known about the impact of naturally occurring genetic variation on the rates with which proteins are synthesized by ribosomes. Here, we investigate how genetic influences on mRNA translational efficiency are associated with complex disease phenotypes using a panel of rat recombinant inbred lines. We identify a locus for cardiac hypertrophy that is associated with a translatome-wide and …
SRR21208244	333815	332916	AMPLICON	Xylella fastidiosa	screening of X.fastidiosa in insect vectors using 2 step PCR and MiSeq	raw data used to test correlation between climatic data and prevalence of X.fastidiosa in vectors (P. spumarius) in Corsica (France)
ERR5529553	6581034	332250	WGS	Vaccinium uliginosum	1500 genome skims from the Norwegian arctic vascular flora	That project includes the genome skims for 1529 specimens of vascular plants of the Norwegian arctic flora. They belongs 479 genera, and 105 families.
ERR4882108	123082637	330268	RNA-Seq	Rattus norvegicus	Trans control of cardiac mRNA translation in a protein length-dependent fashion - Expression analysis in recombinant inbred (RI) and congenic rat strains by Ribosome- and Polysome-profiling as well as polyA-RNA and total-RNA quantification.	Little is known about the impact of naturally occurring genetic variation on the rates with which proteins are synthesized by ribosomes. Here, we investigate how genetic influences on mRNA translational efficiency are associated with complex disease phenotypes using a panel of rat recombinant inbred lines. We identify a locus for cardiac hypertrophy that is associated with a translatome-wide and …
ERR4882093	76538368	329764	RNA-Seq	Rattus norvegicus	Trans control of cardiac mRNA translation in a protein length-dependent fashion - Expression analysis in recombinant inbred (RI) and congenic rat strains by Ribosome- and Polysome-profiling as well as polyA-RNA and total-RNA quantification.	Little is known about the impact of naturally occurring genetic variation on the rates with which proteins are synthesized by ribosomes. Here, we investigate how genetic influences on mRNA translational efficiency are associated with complex disease phenotypes using a panel of rat recombinant inbred lines. We identify a locus for cardiac hypertrophy that is associated with a translatome-wide and …
SRR24970973	169241045	323188	ATAC-seq	Rattus norvegicus	A single-cell atlas of gene expression and chromatin accessibility changes associated with cocaine addiction in the rat amygdala (snATAC-Seq Multiome)	The amygdala plays a key role in the negative emotional states associated with the relapse to drug seeking behavior. Neuroanatomical and functional observations have uncovered the role of discrete amygdala subregions in different aspects of these negative affective states. However, the underlying transcriptional regulatory programs driving the function of distinct amygdala cell types remains unkn…
ERR4881978	81848682	320033	RNA-Seq	Rattus norvegicus	Trans control of cardiac mRNA translation in a protein length-dependent fashion - Expression analysis in recombinant inbred (RI) and congenic rat strains by Ribosome- and Polysome-profiling as well as polyA-RNA and total-RNA quantification.	Little is known about the impact of naturally occurring genetic variation on the rates with which proteins are synthesized by ribosomes. Here, we investigate how genetic influences on mRNA translational efficiency are associated with complex disease phenotypes using a panel of rat recombinant inbred lines. We identify a locus for cardiac hypertrophy that is associated with a translatome-wide and …
SRR21208237	321016	319861	AMPLICON	Xylella fastidiosa	screening of X.fastidiosa in insect vectors using 2 step PCR and MiSeq	raw data used to test correlation between climatic data and prevalence of X.fastidiosa in vectors (P. spumarius) in Corsica (France)
SRR24565807	104145116	317705	RNA-Seq	plant metagenome	Metatranscriptomes of peat moss microbial communities	The goal of this study is to determine how genetic variation in host &lt;i&gt;Sphagnum&lt;/i&gt; peat moss and its microbial community interact to influence community function at elevated temperatures.
ERR4881964	109912844	317635	RNA-Seq	Rattus norvegicus	Trans control of cardiac mRNA translation in a protein length-dependent fashion - Expression analysis in recombinant inbred (RI) and congenic rat strains by Ribosome- and Polysome-profiling as well as polyA-RNA and total-RNA quantification.	Little is known about the impact of naturally occurring genetic variation on the rates with which proteins are synthesized by ribosomes. Here, we investigate how genetic influences on mRNA translational efficiency are associated with complex disease phenotypes using a panel of rat recombinant inbred lines. We identify a locus for cardiac hypertrophy that is associated with a translatome-wide and …
SRR23410543	25164698	317529	RNA-Seq	Mus musculus	Mus musculus Transcriptome or Gene expression	Multi-omics revealed the mechanisms of DS in improving UC through blocking abnormal activation of PI3K/Akt signaling pathway
ERR4882088	96844298	316167	RNA-Seq	Rattus norvegicus	Trans control of cardiac mRNA translation in a protein length-dependent fashion - Expression analysis in recombinant inbred (RI) and congenic rat strains by Ribosome- and Polysome-profiling as well as polyA-RNA and total-RNA quantification.	Little is known about the impact of naturally occurring genetic variation on the rates with which proteins are synthesized by ribosomes. Here, we investigate how genetic influences on mRNA translational efficiency are associated with complex disease phenotypes using a panel of rat recombinant inbred lines. We identify a locus for cardiac hypertrophy that is associated with a translatome-wide and …
SRR12888343	10320045	313009	RNA-Seq	Rattus norvegicus	Cytoplasmic cleavage of IMPA1 3'UTR is necessary for maintaining axon integrity.	The 3' untranslated regions (3'UTRs) of messenger RNAs (mRNA) are non-coding sequences involved in many aspects of mRNA metabolism, including intracellular localisation and translation. Incorrect processing and delivery of mRNA causes severe developmental defects and has been implicated in many neurological disorders. Here, we use deep sequencing to show that in sympathetic neuron axons, the 3'UT…
ERR4881980	70969355	312281	RNA-Seq	Rattus norvegicus	Trans control of cardiac mRNA translation in a protein length-dependent fashion - Expression analysis in recombinant inbred (RI) and congenic rat strains by Ribosome- and Polysome-profiling as well as polyA-RNA and total-RNA quantification.	Little is known about the impact of naturally occurring genetic variation on the rates with which proteins are synthesized by ribosomes. Here, we investigate how genetic influences on mRNA translational efficiency are associated with complex disease phenotypes using a panel of rat recombinant inbred lines. We identify a locus for cardiac hypertrophy that is associated with a translatome-wide and …
SRR12994746	24812693	310304	OTHER	human blood metagenome	Metegenomic sequencing of blood from patients with febrile neutropenia, and controls	Metegenomic sequencing of blood from patients diagnosed with febrile neutropenia, for research into feasibility accuracy and sensitivity of shotgun metagenomic sequencing for clinical diagnostic purposes.
ERR7624125	7587126	309412	WGS	Vaccinium gaultherioides	82 genome skims from the Alpine vascular flora	That project includes the genome skims for 82 specimens of vascular plants of the Alpine flora. They belongs 24 genera, and 4 families.
ERR4882089	92503517	308992	RNA-Seq	Rattus norvegicus	Trans control of cardiac mRNA translation in a protein length-dependent fashion - Expression analysis in recombinant inbred (RI) and congenic rat strains by Ribosome- and Polysome-profiling as well as polyA-RNA and total-RNA quantification.	Little is known about the impact of naturally occurring genetic variation on the rates with which proteins are synthesized by ribosomes. Here, we investigate how genetic influences on mRNA translational efficiency are associated with complex disease phenotypes using a panel of rat recombinant inbred lines. We identify a locus for cardiac hypertrophy that is associated with a translatome-wide and …
SRR13425975	39521323	306626	RNA-Seq	Rattus norvegicus	Biomaterial induced pacemaker cells	To compare gene expressions of neonatal rat cardiomyocytes after the treatment of biomaterial
SRR15890697	97633047	305530	RNA-Seq	Rattus norvegicus	Breast cancer prevention by short-term inhibition of TGF� signaling	Cancer prevention has a profound impact on cancer-associated mortality and morbidity. We previously identified TGF� signaling as a candidate regulator of mammary epithelial cells associated with breast cancer risk. Here, we show that short-term TGFBR inhibitor (TGFBRi) treatment of peripubertal ACI inbred and Sprague Dawley outbred rats induces lasting changes and prevents estrogen- and carcinoge…
SRR13425979	35414254	302149	RNA-Seq	Rattus norvegicus	Biomaterial induced pacemaker cells	To compare gene expressions of neonatal rat cardiomyocytes after the treatment of biomaterial
ERR5554551	4610639	293946	WGS	Vaccinium uliginosum	1500 genome skims from the Norwegian arctic vascular flora	That project includes the genome skims for 1529 specimens of vascular plants of the Norwegian arctic flora. They belongs 479 genera, and 105 families.
SRR12994757	29543408	289766	OTHER	metagenome	Metegenomic sequencing of blood from patients with febrile neutropenia, and controls	Metegenomic sequencing of blood from patients diagnosed with febrile neutropenia, for research into feasibility accuracy and sensitivity of shotgun metagenomic sequencing for clinical diagnostic purposes.
ERR4882107	96353163	287222	RNA-Seq	Rattus norvegicus	Trans control of cardiac mRNA translation in a protein length-dependent fashion - Expression analysis in recombinant inbred (RI) and congenic rat strains by Ribosome- and Polysome-profiling as well as polyA-RNA and total-RNA quantification.	Little is known about the impact of naturally occurring genetic variation on the rates with which proteins are synthesized by ribosomes. Here, we investigate how genetic influences on mRNA translational efficiency are associated with complex disease phenotypes using a panel of rat recombinant inbred lines. We identify a locus for cardiac hypertrophy that is associated with a translatome-wide and …
ERR4881963	78180127	286240	RNA-Seq	Rattus norvegicus	Trans control of cardiac mRNA translation in a protein length-dependent fashion - Expression analysis in recombinant inbred (RI) and congenic rat strains by Ribosome- and Polysome-profiling as well as polyA-RNA and total-RNA quantification.	Little is known about the impact of naturally occurring genetic variation on the rates with which proteins are synthesized by ribosomes. Here, we investigate how genetic influences on mRNA translational efficiency are associated with complex disease phenotypes using a panel of rat recombinant inbred lines. We identify a locus for cardiac hypertrophy that is associated with a translatome-wide and …
ERR4881966	77198716	285601	RNA-Seq	Rattus norvegicus	Trans control of cardiac mRNA translation in a protein length-dependent fashion - Expression analysis in recombinant inbred (RI) and congenic rat strains by Ribosome- and Polysome-profiling as well as polyA-RNA and total-RNA quantification.	Little is known about the impact of naturally occurring genetic variation on the rates with which proteins are synthesized by ribosomes. Here, we investigate how genetic influences on mRNA translational efficiency are associated with complex disease phenotypes using a panel of rat recombinant inbred lines. We identify a locus for cardiac hypertrophy that is associated with a translatome-wide and …
SRR20424163	47426675	283430	RNA-Seq	Rattus norvegicus	The extraretinal photoreceptor OPSIN3 in the hypothalamus is involved in the regulation of water balance, body temperature and motor activity	To explore the role of the light-sensitive protein OPSIN3 in the supraoptic nucleus (SON) of the hypothalamus, we knocked down the gene encoding this protein (Opn3) in one SON of sprague dawley rats by delivering a Opn3 short hairpin RNA (shRNA). A non-targeting ShRNA was delivered to the opppsite SON in the same rat as a contros.We then performed gene expression profiling analysis using data obt…
SRR23356330	507000013	282673	WGS	Rhododendron irroratum	Rhododendron genome sequencing	Evolutionary of two evergreen Rhododendron species as revealed by chromosome-level genome assembly
SRR15131015	44930164	281681	RNA-Seq	Rattus norvegicus	Converging Effects of Three Different Endocrine Disrupters on Sox and Pou Gene Expression in Developing Rat Hippocampus: Possible Role of microRNA in Sex Differences	Abstract. Transcriptomes of developing, early postnatal rat hippocampus were compared after gestational and lactational exposure to different environmental chemicals exhibiting endocrine activity (endocrine disrupters) at doses impairing memory in adult offspring: Aroclor 1254 (PCB mixture) and bisphenol A, 5 or 0.5 mg/kg administered in chow, and chlorpyrifos, 3 or 1 mg/kg injected subcutaneousl…
SRR20656728	231626237	278142	RNA-Seq	Rattus norvegicus	Treatment effects of soluble guanylate cyclase modulation on diabetic kidney disease at single-cell resolution	Diabetic kidney disease (DKD) is the most common cause of renal failure. Therapeutics development is hampered by our incomplete understanding of animal models on a cellular level. We show that ZSF1 rats recapitulate human DKD on a phenotypic and transcriptomic level. Tensor decomposition prioritizes proximal tubule (PT) and stroma as phenotype-relevant cell types exhibiting a continuous lineage r…
DRR299054	359360290	276736	Synthetic-Long-Read	Rhododendron kiyosumense	Genomes of Rhododendron ripense and Rhododendron kiyosumense	De novo genome sequence assemblies of two azalea species, Rhododendron ripense and Rhododendron kiyosumense
[truncated: 7,428 more rows]
