# Supplementary material for: The hidden life of Xylella: mining the NCBI Sequence Read Archive reveals potential new species, host plants, and infected areas for this elusive bacterial plant pathogen
Source: Appl Environ Microbiol. 2025 Sep 19;91(10):e00913-25. doi: 10.1128/aem.00913-25 (PMC12542735; doi:10.1128/aem.00913-25)
Supplement: Table S4 — List of contigs representing potential contaminants in published X. fastidiosa genomes. [file aem.00913-25-s0006.xlsx]

## Sheet: Contig blast hits
Supplementary Table S4. List of contigs representing potential contaminants in published X. fastidiosa genomes. The table contains all contigs containing k-mers of 22 bp that were not present in any other genome. Contig length and best blast hit in the NCBI nt database are provided.
BioProject	BioSample	Organism Name	Strain Name	Genome	Contig	# 22-mers	Genomes containing 22-mers	Contig length	Best blast hit	Category
PRJNA219739	SAMN02630185	Xylella fastidiosa Mul-MD	MUL-MD	GCF_000567985	NZ_AXDP01000101.1	483	1	504	Uncultured bacterium clone TRT25 16S ribosomal RNA gene, partial sequence	rRNA
PRJNA728043	SAMN19067402	Xylella fastidiosa subsp. multiplex	Ma151	GCF_018449095	NZ_JAHCMP010000088.1	238	1	259	Xylella fastidiosa subsp. multiplex strain XYL1752/17 chromosome, complete genome	Xylella
PRJNA728043	SAMN19067402	Xylella fastidiosa subsp. multiplex	Ma151	GCF_018449095	NZ_JAHCMP010000098.1	194	1	215		No Hits
PRJNA728043	SAMN19067402	Xylella fastidiosa subsp. multiplex	Ma151	GCF_018449095	NZ_JAHCMP010000099.1	188	1	209		No Hits
PRJNA728043	SAMN19067400	Xylella fastidiosa subsp. multiplex	Ma26	GCF_018449175	NZ_JAHCMR010000079.1	249	1	270		No Hits
PRJNA779852	SAMN23076997	Xylella fastidiosa subsp. multiplex	CFBP 13694	GCF_028636915	NZ_JAJJZO010000035.1	5409	1	5430	Lactococcus garvieae strain Lg-Granada chromosome, complete genome	Other bacteria
PRJNA1003925	SAMN36911439	Xylella fastidiosa	ATCC 35874	GCF_031834365	NZ_JAVLTP010000122.1	469	1	490	Uncultured bacterium clone Saki_g04_2 16S ribosomal RNA gene, partial sequence	rRNA
PRJNA1003925	SAMN36911439	Xylella fastidiosa	ATCC 35874	GCF_031834365	NZ_JAVLTP010000123.1	434	1	455	Uncultured bacterium clone Ad_B1084 16S ribosomal RNA gene, partial sequence	rRNA
PRJNA242875	SAMN02709772	Xylella fastidiosa	sycamore Sy-VA	GCF_000732705	NZ_JMHP01000071.1	661	1	682		No Hits
PRJNA242875	SAMN02709772	Xylella fastidiosa	sycamore Sy-VA	GCF_000732705	NZ_JMHP01000094.1	310	1	331		No Hits
PRJNA295547	SAMN04075659	Xylella fastidiosa	CFBP8073	GCF_001469395	NZ_LKES01000213.1	476	1	497		No Hits
PRJNA295547	SAMN04075659	Xylella fastidiosa	CFBP8073	GCF_001469395	NZ_LKES01000289.1	254	1	275		No Hits
PRJNA295547	SAMN04075659	Xylella fastidiosa	CFBP8073	GCF_001469395	NZ_LKES01000295.1	272	1	293		No Hits
PRJNA295547	SAMN04075659	Xylella fastidiosa	CFBP8073	GCF_001469395	NZ_LKES01000296.1	271	1	292		No Hits
PRJNA295547	SAMN04075659	Xylella fastidiosa	CFBP8073	GCF_001469395	NZ_LKES01000328.1	230	1	251		No Hits
PRJNA257008	SAMN03862121	Xylella fastidiosa	CVC0256	GCF_001549745	NZ_LRVF01000089.1	448	1	469	Bradyrhizobium sp. PSBB068 chromosome, complete genome	Other bacteria
PRJNA257008	SAMN03862122	Xylella fastidiosa	COF0324	GCF_001549815	NZ_LRVG01000014.1	422	1	443	Staphylococcus saprophyticus strain 10 chromosome	Other bacteria
PRJNA257008	SAMN03862122	Xylella fastidiosa	COF0324	GCF_001549815	NZ_LRVG01000052.1	553	1	574	Staphylococcus saprophyticus strain UTI-042y chromosome, complete genome	Other bacteria
PRJNA257008	SAMN03862122	Xylella fastidiosa	COF0324	GCF_001549815	NZ_LRVG01000081.1	443	1	464	Sediminibacterium sp. KACHI17 DNA, complete genome	Other bacteria
PRJNA417586	SAMN07999164	Xylella fastidiosa subsp. multiplex	CFBP8078	GCF_004016365	NZ_PHFS01000030.1	16452	1	16556	Xanthomonas citri pv. malvacearum strain HD-1 chromosome, complete genome	Other bacteria
PRJNA417586	SAMN07999164	Xylella fastidiosa subsp. multiplex	CFBP8078	GCF_004016365	NZ_PHFS01000039.1	7448	1	7488	Xanthomonas citri pv. citri strain DAR84832 plasmid pXAS28, complete sequence	Other bacteria
PRJNA417586	SAMN07999164	Xylella fastidiosa subsp. multiplex	CFBP8078	GCF_004016365	NZ_PHFS01000061.1	3598	1	3619	Xanthomonas oryzae pv. oryzicola strain GX2019 chromosome, complete genome	Other bacteria
PRJNA433735	SAMN08537150	Xylella fastidiosa	TemL(Alma)Rec2	GCF_006369905	NZ_PUIX01000040.1	5262	1	5283	PREDICTED: Rhododendron vialii uncharacterized LOC131312877 (LOC131312877), ncRNA	Plantae
PRJNA433735	SAMN08537150	Xylella fastidiosa	TemL(Alma)Rec2	GCF_006369905	NZ_PUIX01000041.1	5092	1	5113	Cannabis sativa cultivar ERBxHO40_23 chromosome 7	Plantae
PRJNA433735	SAMN08537150	Xylella fastidiosa	TemL(Alma)Rec2	GCF_006369905	NZ_PUIX01000042.1	2485	1	2506	Vaccinium corymbosum chloroplast, complete sequence	Chloroplast
PRJNA433735	SAMN08537150	Xylella fastidiosa	TemL(Alma)Rec2	GCF_006369905	NZ_PUIX01000048.1	3128	1	3156	PREDICTED: Rhododendron vialii uncharacterized LOC131318183 (LOC131318183), ncRNA	Plantae
PRJNA433735	SAMN08537150	Xylella fastidiosa	TemL(Alma)Rec2	GCF_006369905	NZ_PUIX01000052.1	1215	1	1315	Vaccinium corymbosum chloroplast, complete sequence	Chloroplast
PRJNA433735	SAMN08537150	Xylella fastidiosa	TemL(Alma)Rec2	GCF_006369905	NZ_PUIX01000054.1	2340	1	2439	Vaccinium corymbosum chloroplast, complete sequence	Chloroplast
PRJNA433735	SAMN08537150	Xylella fastidiosa	TemL(Alma)Rec2	GCF_006369905	NZ_PUIX01000057.1	2192	1	2295		No Hits
PRJNA433735	SAMN08537150	Xylella fastidiosa	TemL(Alma)Rec2	GCF_006369905	NZ_PUIX01000065.1	1692	1	1714	Vaccinium corymbosum chloroplast, complete sequence	Chloroplast
PRJNA433735	SAMN08537150	Xylella fastidiosa	TemL(Alma)Rec2	GCF_006369905	NZ_PUIX01000077.1	1379	1	1400	Vaccinium corymbosum chloroplast, complete sequence	Chloroplast
PRJNA433735	SAMN08537150	Xylella fastidiosa	TemL(Alma)Rec2	GCF_006369905	NZ_PUIX01000079.1	1366	1	1387	Gaultheria sinensis chloroplast sequence	Chloroplast
PRJNA433735	SAMN08537150	Xylella fastidiosa	TemL(Alma)Rec2	GCF_006369905	NZ_PUIX01000082.1	1322	1	1343	Actinidia deliciosa AFLP fragment Pol7	Other bacteria
PRJNA433735	SAMN08537150	Xylella fastidiosa	TemL(Alma)Rec2	GCF_006369905	NZ_PUIX01000088.1	1094	1	1119	PREDICTED: Rhododendron vialii uncharacterized LOC131336003 (LOC131336003), ncRNA	Plantae
PRJNA433735	SAMN08537150	Xylella fastidiosa	TemL(Alma)Rec2	GCF_006369905	NZ_PUIX01000091.1	1028	1	1049	Vaccinium corymbosum chloroplast, complete sequence	Chloroplast
PRJNA433735	SAMN08537150	Xylella fastidiosa	TemL(Alma)Rec2	GCF_006369905	NZ_PUIX01000096.1	963	1	984	Vaccinium virgatum chloroplast, complete sequence	Chloroplast
PRJNA433735	SAMN08537150	Xylella fastidiosa	TemL(Alma)Rec2	GCF_006369905	NZ_PUIX01000098.1	922	1	943		No Hits
PRJNA433735	SAMN08537150	Xylella fastidiosa	TemL(Alma)Rec2	GCF_006369905	NZ_PUIX01000101.1	895	1	916	Zea mays B73 serine/threonine kinase protein, expressed protein, and RNA-dependent RNA polymerase (mop1) genes, complete cds	Plantae
PRJNA433735	SAMN08537150	Xylella fastidiosa	TemL(Alma)Rec2	GCF_006369905	NZ_PUIX01000104.1	859	1	880	Symplocos tanakana mitochondrion, complete genome	Mitochondria
PRJNA433735	SAMN08537150	Xylella fastidiosa	TemL(Alma)Rec2	GCF_006369905	NZ_PUIX01000105.1	855	1	876	PREDICTED: Juglans microcarpa x Juglans regia uncharacterized LOC121250701 (LOC121250701), ncRNA	Plantae
PRJNA433735	SAMN08537150	Xylella fastidiosa	TemL(Alma)Rec2	GCF_006369905	NZ_PUIX01000106.1	838	1	865		No Hits
PRJNA433735	SAMN08537150	Xylella fastidiosa	TemL(Alma)Rec2	GCF_006369905	NZ_PUIX01000107.1	840	1	861	PREDICTED: Rhododendron vialii uncharacterized LOC131307750 (LOC131307750), ncRNA	Plantae
PRJNA433735	SAMN08537150	Xylella fastidiosa	TemL(Alma)Rec2	GCF_006369905	NZ_PUIX01000108.1	737	1	856		No Hits
PRJNA433735	SAMN08537150	Xylella fastidiosa	TemL(Alma)Rec2	GCF_006369905	NZ_PUIX01000109.1	801	1	849	Vaccinium corymbosum chloroplast, complete sequence	Chloroplast
PRJNA433735	SAMN08537150	Xylella fastidiosa	TemL(Alma)Rec2	GCF_006369905	NZ_PUIX01000111.1	813	1	834		No Hits
PRJNA433735	SAMN08537150	Xylella fastidiosa	TemL(Alma)Rec2	GCF_006369905	NZ_PUIX01000113.1	805	1	826	Vaccinium corymbosum chloroplast, complete sequence	Chloroplast
PRJNA433735	SAMN08537150	Xylella fastidiosa	TemL(Alma)Rec2	GCF_006369905	NZ_PUIX01000117.1	731	1	777	Vaccinium macrocarpon isolate HyRed microsatellite SCF118603 sequence	Plantae
PRJNA433735	SAMN08537150	Xylella fastidiosa	TemL(Alma)Rec2	GCF_006369905	NZ_PUIX01000118.1	722	1	743	Vitis vinifera contig VV78X085671.12, whole genome shotgun sequence	Plantae
PRJNA433735	SAMN08537150	Xylella fastidiosa	TemL(Alma)Rec2	GCF_006369905	NZ_PUIX01000119.1	705	1	726	Vaccinium corymbosum chloroplast, complete sequence	Chloroplast
PRJNA433735	SAMN08537150	Xylella fastidiosa	TemL(Alma)Rec2	GCF_006369905	NZ_PUIX01000122.1	686	1	707	PREDICTED: Actinidia eriantha protein NPGR1-like (LOC130759873), mRNA	Plantae
PRJNA433735	SAMN08537150	Xylella fastidiosa	TemL(Alma)Rec2	GCF_006369905	NZ_PUIX01000124.1	680	1	701	Vaccinium virgatum chloroplast, complete sequence	Chloroplast
PRJNA433735	SAMN08537150	Xylella fastidiosa	TemL(Alma)Rec2	GCF_006369905	NZ_PUIX01000126.1	659	1	680		No Hits
PRJNA433735	SAMN08537150	Xylella fastidiosa	TemL(Alma)Rec2	GCF_006369905	NZ_PUIX01000127.1	655	1	676	Vaccinium oldhamii mitochondrion, complete genome	Mitochondria
PRJNA433735	SAMN08537150	Xylella fastidiosa	TemL(Alma)Rec2	GCF_006369905	NZ_PUIX01000130.1	645	1	666	Vaccinium corymbosum chloroplast, complete sequence	Chloroplast
PRJNA433735	SAMN08537150	Xylella fastidiosa	TemL(Alma)Rec2	GCF_006369905	NZ_PUIX01000134.1	623	1	644	Vitis vinifera contig VV78X021938.10, whole genome shotgun sequence	Plantae
PRJNA433735	SAMN08537150	Xylella fastidiosa	TemL(Alma)Rec2	GCF_006369905	NZ_PUIX01000135.1	620	1	641	Vaccinium virgatum chloroplast, complete sequence	Chloroplast
PRJNA433735	SAMN08537150	Xylella fastidiosa	TemL(Alma)Rec2	GCF_006369905	NZ_PUIX01000136.1	619	1	640	Vaccinium corymbosum chloroplast, complete sequence	Chloroplast
PRJNA433735	SAMN08537150	Xylella fastidiosa	TemL(Alma)Rec2	GCF_006369905	NZ_PUIX01000140.1	595	1	616	B.vulgaris TY1-Copia group retrotransposon DNA for reverse transcriptase (partial)	Plantae
PRJNA433735	SAMN08537150	Xylella fastidiosa	TemL(Alma)Rec2	GCF_006369905	NZ_PUIX01000141.1	589	1	610	Vaccinium corymbosum chloroplast, complete sequence	Chloroplast
PRJNA433735	SAMN08537150	Xylella fastidiosa	TemL(Alma)Rec2	GCF_006369905	NZ_PUIX01000142.1	586	1	607	Oryza sativa indica subgroup Inn Ma Yebaw DNA, chromosome: 6	Plantae
PRJNA433735	SAMN08537150	Xylella fastidiosa	TemL(Alma)Rec2	GCF_006369905	NZ_PUIX01000143.1	581	1	602		No Hits
PRJNA433735	SAMN08537150	Xylella fastidiosa	TemL(Alma)Rec2	GCF_006369905	NZ_PUIX01000144.1	577	1	598		No Hits
PRJNA433735	SAMN08537150	Xylella fastidiosa	TemL(Alma)Rec2	GCF_006369905	NZ_PUIX01000145.1	572	1	593	PREDICTED: Actinidia eriantha uncharacterized LOC130755372 (LOC130755372), mRNA	Plantae
PRJNA433735	SAMN08537150	Xylella fastidiosa	TemL(Alma)Rec2	GCF_006369905	NZ_PUIX01000146.1	369	1	390	Garcinia oblongifolia mitochondrion, complete genome	Mitochondria
PRJNA433735	SAMN08537150	Xylella fastidiosa	TemL(Alma)Rec2	GCF_006369905	NZ_PUIX01000147.1	569	1	590	PREDICTED: Actinidia eriantha ABC transporter G family member 22-like (LOC130787804), transcript variant X2, mRNA	Plantae
PRJNA433735	SAMN08537150	Xylella fastidiosa	TemL(Alma)Rec2	GCF_006369905	NZ_PUIX01000148.1	569	1	590		No Hits
PRJNA433735	SAMN08537150	Xylella fastidiosa	TemL(Alma)Rec2	GCF_006369905	NZ_PUIX01000149.1	562	1	583		No Hits
PRJNA433735	SAMN08537150	Xylella fastidiosa	TemL(Alma)Rec2	GCF_006369905	NZ_PUIX01000151.1	553	1	574	Vaccinium oldhamii mitochondrion, complete genome	Mitochondria
PRJNA433735	SAMN08537150	Xylella fastidiosa	TemL(Alma)Rec2	GCF_006369905	NZ_PUIX01000152.1	551	1	572	Vaccinium vitis-idaea genome assembly, organelle: mitochondrion	Mitochondria
PRJNA433735	SAMN08537150	Xylella fastidiosa	TemL(Alma)Rec2	GCF_006369905	NZ_PUIX01000153.1	551	1	572	Vaccinium vitis-idaea genome assembly, organelle: mitochondrion	Mitochondria
PRJNA433735	SAMN08537150	Xylella fastidiosa	TemL(Alma)Rec2	GCF_006369905	NZ_PUIX01000154.1	550	1	571	Vaccinium corymbosum chloroplast, complete sequence	Chloroplast
PRJNA433735	SAMN08537150	Xylella fastidiosa	TemL(Alma)Rec2	GCF_006369905	NZ_PUIX01000156.1	546	1	567		No Hits
PRJNA433735	SAMN08537150	Xylella fastidiosa	TemL(Alma)Rec2	GCF_006369905	NZ_PUIX01000158.1	542	1	563		No Hits
PRJNA433735	SAMN08537150	Xylella fastidiosa	TemL(Alma)Rec2	GCF_006369905	NZ_PUIX01000160.1	532	1	553	Vaccinium corymbosum chloroplast, complete sequence	Chloroplast
PRJNA433735	SAMN08537150	Xylella fastidiosa	TemL(Alma)Rec2	GCF_006369905	NZ_PUIX01000161.1	531	1	552		No Hits
PRJNA433735	SAMN08537150	Xylella fastidiosa	TemL(Alma)Rec2	GCF_006369905	NZ_PUIX01000162.1	530	1	551		No Hits
PRJNA433735	SAMN08537150	Xylella fastidiosa	TemL(Alma)Rec2	GCF_006369905	NZ_PUIX01000163.1	529	1	550		No Hits
PRJNA433735	SAMN08537150	Xylella fastidiosa	TemL(Alma)Rec2	GCF_006369905	NZ_PUIX01000164.1	441	1	546		No Hits
PRJNA433735	SAMN08537150	Xylella fastidiosa	TemL(Alma)Rec2	GCF_006369905	NZ_PUIX01000165.1	399	1	420	Vaccinium vitis-idaea genome assembly, organelle: mitochondrion	Mitochondria
PRJNA433735	SAMN08537150	Xylella fastidiosa	TemL(Alma)Rec2	GCF_006369905	NZ_PUIX01000166.1	524	1	545		No Hits
PRJNA433735	SAMN08537150	Xylella fastidiosa	TemL(Alma)Rec2	GCF_006369905	NZ_PUIX01000167.1	522	1	543		No Hits
PRJNA433735	SAMN08537150	Xylella fastidiosa	TemL(Alma)Rec2	GCF_006369905	NZ_PUIX01000168.1	520	1	541	Vaccinium oldhamii mitochondrion, complete genome	Mitochondria
PRJNA433735	SAMN08537150	Xylella fastidiosa	TemL(Alma)Rec2	GCF_006369905	NZ_PUIX01000169.1	509	1	531		No Hits
PRJNA433735	SAMN08537150	Xylella fastidiosa	TemL(Alma)Rec2	GCF_006369905	NZ_PUIX01000170.1	507	1	528	Vaccinium vitis-idaea genome assembly, organelle: mitochondrion	Mitochondria
PRJNA433735	SAMN08537150	Xylella fastidiosa	TemL(Alma)Rec2	GCF_006369905	NZ_PUIX01000171.1	506	1	527	Vaccinium corymbosum chloroplast, complete sequence	Chloroplast
PRJNA433735	SAMN08537150	Xylella fastidiosa	TemL(Alma)Rec2	GCF_006369905	NZ_PUIX01000172.1	506	1	527	Symplocos tanakana mitochondrion, complete genome	Mitochondria
PRJNA433735	SAMN08537150	Xylella fastidiosa	TemL(Alma)Rec2	GCF_006369905	NZ_PUIX01000174.1	501	1	522		No Hits
PRJNA433735	SAMN08537150	Xylella fastidiosa	TemL(Alma)Rec2	GCF_006369905	NZ_PUIX01000175.1	500	1	521		No Hits
PRJNA433735	SAMN08537150	Xylella fastidiosa	TemL(Alma)Rec2	GCF_006369905	NZ_PUIX01000176.1	498	1	519	Vaccinium oldhamii mitochondrion, complete genome	Mitochondria
PRJNA433735	SAMN08537150	Xylella fastidiosa	TemL(Alma)Rec2	GCF_006369905	NZ_PUIX01000177.1	491	1	512	PREDICTED: Rhododendron vialii uncharacterized LOC131304690 (LOC131304690), mRNA	Plantae
PRJNA433735	SAMN08537150	Xylella fastidiosa	TemL(Alma)Rec2	GCF_006369905	NZ_PUIX01000178.1	492	1	513	PREDICTED: Rhododendron vialii uncharacterized LOC131333834 (LOC131333834), transcript variant X14, misc_RNA	Plantae
PRJNA433735	SAMN08537150	Xylella fastidiosa	TemL(Alma)Rec2	GCF_006369905	NZ_PUIX01000180.1	486	1	507		No Hits
PRJNA433735	SAMN08537150	Xylella fastidiosa	TemL(Alma)Rec2	GCF_006369905	NZ_PUIX01000182.1	484	1	505		No Hits
PRJNA433735	SAMN08537150	Xylella fastidiosa	TemL(Alma)Rec2	GCF_006369905	NZ_PUIX01000183.1	482	1	503	PREDICTED: Rhododendron vialii uncharacterized LOC131313960 (LOC131313960), mRNA	Plantae
PRJNA433735	SAMN08537150	Xylella fastidiosa	TemL(Alma)Rec2	GCF_006369905	NZ_PUIX01000184.1	478	1	499		No Hits
PRJNA433735	SAMN08537150	Xylella fastidiosa	TemL(Alma)Rec2	GCF_006369905	NZ_PUIX01000185.1	477	1	498	Malania oleifera mitochondrion, complete genome	Mitochondria
PRJNA433735	SAMN08537150	Xylella fastidiosa	TemL(Alma)Rec2	GCF_006369905	NZ_PUIX01000186.1	475	1	496	Vaccinium vitis-idaea genome assembly, organelle: mitochondrion	Mitochondria
PRJNA433735	SAMN08537150	Xylella fastidiosa	TemL(Alma)Rec2	GCF_006369905	NZ_PUIX01000187.1	474	1	495	Vaccinium corymbosum chloroplast, complete sequence	Chloroplast
PRJNA433735	SAMN08537150	Xylella fastidiosa	TemL(Alma)Rec2	GCF_006369905	NZ_PUIX01000188.1	474	1	495		No Hits
PRJNA433735	SAMN08537150	Xylella fastidiosa	TemL(Alma)Rec2	GCF_006369905	NZ_PUIX01000190.1	472	1	493	Vaccinium oldhamii mitochondrion, complete genome	Mitochondria
PRJNA433735	SAMN08537150	Xylella fastidiosa	TemL(Alma)Rec2	GCF_006369905	NZ_PUIX01000191.1	471	1	492		No Hits
PRJNA433735	SAMN08537150	Xylella fastidiosa	TemL(Alma)Rec2	GCF_006369905	NZ_PUIX01000192.1	465	1	486	Vaccinium vitis-idaea genome assembly, organelle: mitochondrion	Mitochondria
PRJNA433735	SAMN08537150	Xylella fastidiosa	TemL(Alma)Rec2	GCF_006369905	NZ_PUIX01000194.1	464	1	485		No Hits
PRJNA433735	SAMN08537150	Xylella fastidiosa	TemL(Alma)Rec2	GCF_006369905	NZ_PUIX01000195.1	457	1	478		No Hits
PRJNA433735	SAMN08537150	Xylella fastidiosa	TemL(Alma)Rec2	GCF_006369905	NZ_PUIX01000196.1	457	1	478		No Hits
PRJNA433735	SAMN08537150	Xylella fastidiosa	TemL(Alma)Rec2	GCF_006369905	NZ_PUIX01000197.1	445	1	477		No Hits
PRJNA433735	SAMN08537150	Xylella fastidiosa	TemL(Alma)Rec2	GCF_006369905	NZ_PUIX01000198.1	456	1	477		No Hits
PRJNA433735	SAMN08537150	Xylella fastidiosa	TemL(Alma)Rec2	GCF_006369905	NZ_PUIX01000199.1	455	1	476		No Hits
PRJNA433735	SAMN08537150	Xylella fastidiosa	TemL(Alma)Rec2	GCF_006369905	NZ_PUIX01000200.1	421	1	476	Vaccinium macrocarpon clone vm55441 microsatellite sequence	Plantae
PRJNA433735	SAMN08537150	Xylella fastidiosa	TemL(Alma)Rec2	GCF_006369905	NZ_PUIX01000201.1	452	1	473	Houttuynia cordata mitochondrion, complete sequence	Mitochondria
PRJNA433735	SAMN08537150	Xylella fastidiosa	TemL(Alma)Rec2	GCF_006369905	NZ_PUIX01000202.1	449	1	470	PREDICTED: Rhododendron vialii cysteine-rich repeat secretory protein 38-like (LOC131330611), mRNA	Plantae
PRJNA433735	SAMN08537150	Xylella fastidiosa	TemL(Alma)Rec2	GCF_006369905	NZ_PUIX01000203.1	447	1	468		No Hits
PRJNA433735	SAMN08537150	Xylella fastidiosa	TemL(Alma)Rec2	GCF_006369905	NZ_PUIX01000204.1	441	1	462		No Hits
PRJNA433735	SAMN08537150	Xylella fastidiosa	TemL(Alma)Rec2	GCF_006369905	NZ_PUIX01000205.1	440	1	461		No Hits
PRJNA433735	SAMN08537150	Xylella fastidiosa	TemL(Alma)Rec2	GCF_006369905	NZ_PUIX01000206.1	439	1	460	Vaccinium corymbosum chloroplast, complete sequence	Chloroplast
PRJNA433735	SAMN08537150	Xylella fastidiosa	TemL(Alma)Rec2	GCF_006369905	NZ_PUIX01000207.1	434	1	455	Vaccinium vitis-idaea genome assembly, organelle: mitochondrion	Mitochondria
PRJNA433735	SAMN08537150	Xylella fastidiosa	TemL(Alma)Rec2	GCF_006369905	NZ_PUIX01000208.1	433	1	454	Vaccinium corymbosum chloroplast, complete sequence	Chloroplast
PRJNA433735	SAMN08537150	Xylella fastidiosa	TemL(Alma)Rec2	GCF_006369905	NZ_PUIX01000209.1	433	1	454	Vaccinium bracteatum mitochondrion, complete genome	Mitochondria
PRJNA433735	SAMN08537150	Xylella fastidiosa	TemL(Alma)Rec2	GCF_006369905	NZ_PUIX01000210.1	429	1	450	Pseudotsuga sinensis var. wilsoniana Chaw1487 mitochondrial DNA, contig: Pseudotsuga_contig551, partial sequence	Mitochondria
PRJNA433735	SAMN08537150	Xylella fastidiosa	TemL(Alma)Rec2	GCF_006369905	NZ_PUIX01000212.1	426	1	447		No Hits
PRJNA433735	SAMN08537150	Xylella fastidiosa	TemL(Alma)Rec2	GCF_006369905	NZ_PUIX01000213.1	426	1	447	PREDICTED: Capsicum annuum alpha-aminoadipic semialdehyde synthase (LOC107877934), transcript variant X2, misc_RNA	Plantae
PRJNA433735	SAMN08537150	Xylella fastidiosa	TemL(Alma)Rec2	GCF_006369905	NZ_PUIX01000214.1	298	1	446	Taraxacum sp. RHS-2016 isolate S3 5S ribosomal RNA gene region	rRNA
PRJNA433735	SAMN08537150	Xylella fastidiosa	TemL(Alma)Rec2	GCF_006369905	NZ_PUIX01000215.1	425	1	446	Vaccinium vitis-idaea genome assembly, organelle: mitochondrion	Mitochondria
PRJNA433735	SAMN08537150	Xylella fastidiosa	TemL(Alma)Rec2	GCF_006369905	NZ_PUIX01000216.1	425	1	446		No Hits
PRJNA433735	SAMN08537150	Xylella fastidiosa	TemL(Alma)Rec2	GCF_006369905	NZ_PUIX01000217.1	424	1	445	Vaccinium corymbosum chloroplast, complete sequence	Chloroplast
PRJNA433735	SAMN08537150	Xylella fastidiosa	TemL(Alma)Rec2	GCF_006369905	NZ_PUIX01000219.1	421	1	442	Lotus japonicus genomic DNA, chromosome 3, clone: LjT34E16, TM1822, complete sequence	Plantae
PRJNA433735	SAMN08537150	Xylella fastidiosa	TemL(Alma)Rec2	GCF_006369905	NZ_PUIX01000221.1	418	1	439		No Hits
PRJNA433735	SAMN08537150	Xylella fastidiosa	TemL(Alma)Rec2	GCF_006369905	NZ_PUIX01000222.1	412	1	433	Vaccinium uliginosum chloroplast DNA, complete genome	Chloroplast
PRJNA433735	SAMN08537150	Xylella fastidiosa	TemL(Alma)Rec2	GCF_006369905	NZ_PUIX01000223.1	418	1	439		No Hits
PRJNA433735	SAMN08537150	Xylella fastidiosa	TemL(Alma)Rec2	GCF_006369905	NZ_PUIX01000224.1	417	1	438	Vaccinium corymbosum chloroplast, complete sequence	Chloroplast
PRJNA433735	SAMN08537150	Xylella fastidiosa	TemL(Alma)Rec2	GCF_006369905	NZ_PUIX01000225.1	417	1	438		No Hits
PRJNA433735	SAMN08537150	Xylella fastidiosa	TemL(Alma)Rec2	GCF_006369905	NZ_PUIX01000226.1	415	1	436	Vaccinium corymbosum chloroplast, complete sequence	Chloroplast
PRJNA433735	SAMN08537150	Xylella fastidiosa	TemL(Alma)Rec2	GCF_006369905	NZ_PUIX01000227.1	415	1	436	Vaccinium corymbosum chloroplast, complete sequence	Chloroplast
PRJNA433735	SAMN08537150	Xylella fastidiosa	TemL(Alma)Rec2	GCF_006369905	NZ_PUIX01000228.1	416	1	437		No Hits
PRJNA433735	SAMN08537150	Xylella fastidiosa	TemL(Alma)Rec2	GCF_006369905	NZ_PUIX01000229.1	414	1	435	PREDICTED: Rhododendron vialii uncharacterized LOC131309962 (LOC131309962), transcript variant X2, mRNA	Plantae
PRJNA433735	SAMN08537150	Xylella fastidiosa	TemL(Alma)Rec2	GCF_006369905	NZ_PUIX01000230.1	412	1	433	PREDICTED: Actinidia eriantha retrovirus-related Pol polyprotein from transposon TNT 1-94 (LOC130765679), transcript variant X8, mRNA	Plantae
PRJNA433735	SAMN08537150	Xylella fastidiosa	TemL(Alma)Rec2	GCF_006369905	NZ_PUIX01000231.1	409	1	430		No Hits
PRJNA433735	SAMN08537150	Xylella fastidiosa	TemL(Alma)Rec2	GCF_006369905	NZ_PUIX01000232.1	410	1	431	Corema album genome assembly, organelle: mitochondrion	Mitochondria
PRJNA433735	SAMN08537150	Xylella fastidiosa	TemL(Alma)Rec2	GCF_006369905	NZ_PUIX01000233.1	409	1	430	PREDICTED: Rhododendron vialii protein WEAK CHLOROPLAST MOVEMENT UNDER BLUE LIGHT 1-like (LOC131331195), transcript variant X3, mRNA	Chloroplast
PRJNA433735	SAMN08537150	Xylella fastidiosa	TemL(Alma)Rec2	GCF_006369905	NZ_PUIX01000234.1	408	1	429	Vaccinium corymbosum chloroplast, complete sequence	Chloroplast
PRJNA433735	SAMN08537150	Xylella fastidiosa	TemL(Alma)Rec2	GCF_006369905	NZ_PUIX01000235.1	406	1	427	PREDICTED: Rhododendron vialii uncharacterized LOC131316684 (LOC131316684), ncRNA	Plantae
PRJNA433735	SAMN08537150	Xylella fastidiosa	TemL(Alma)Rec2	GCF_006369905	NZ_PUIX01000236.1	403	1	424		No Hits
PRJNA433735	SAMN08537150	Xylella fastidiosa	TemL(Alma)Rec2	GCF_006369905	NZ_PUIX01000238.1	394	1	415	Rhododendron x pulchrum mitochondrion, complete genome	Mitochondria
PRJNA433735	SAMN08537150	Xylella fastidiosa	TemL(Alma)Rec2	GCF_006369905	NZ_PUIX01000239.1	392	1	413	PREDICTED: Rhododendron vialii uncharacterized LOC131330760 (LOC131330760), mRNA	Plantae
PRJNA433735	SAMN08537150	Xylella fastidiosa	TemL(Alma)Rec2	GCF_006369905	NZ_PUIX01000240.1	391	1	412		No Hits
PRJNA433735	SAMN08537150	Xylella fastidiosa	TemL(Alma)Rec2	GCF_006369905	NZ_PUIX01000241.1	390	1	411		No Hits
PRJNA433735	SAMN08537150	Xylella fastidiosa	TemL(Alma)Rec2	GCF_006369905	NZ_PUIX01000242.1	389	1	410	Malus domestica cultivar Golden Delicious chromosome 09	Plantae
PRJNA433735	SAMN08537150	Xylella fastidiosa	TemL(Alma)Rec2	GCF_006369905	NZ_PUIX01000244.1	387	1	408	Vaccinium uliginosum chloroplast DNA, complete genome	Chloroplast
PRJNA433735	SAMN08537150	Xylella fastidiosa	TemL(Alma)Rec2	GCF_006369905	NZ_PUIX01000245.1	387	1	408	PREDICTED: Rhododendron vialii probable protein S-acyltransferase 14 (LOC131333356), mRNA	Plantae
PRJNA433735	SAMN08537150	Xylella fastidiosa	TemL(Alma)Rec2	GCF_006369905	NZ_PUIX01000246.1	386	1	407		No Hits
PRJNA433735	SAMN08537150	Xylella fastidiosa	TemL(Alma)Rec2	GCF_006369905	NZ_PUIX01000247.1	386	1	407	Calluna vulgaris genome assembly, organelle: mitochondrion	Mitochondria
PRJNA433735	SAMN08537150	Xylella fastidiosa	TemL(Alma)Rec2	GCF_006369905	NZ_PUIX01000248.1	386	1	407		No Hits
PRJNA433735	SAMN08537150	Xylella fastidiosa	TemL(Alma)Rec2	GCF_006369905	NZ_PUIX01000249.1	386	1	407		No Hits
PRJNA433735	SAMN08537150	Xylella fastidiosa	TemL(Alma)Rec2	GCF_006369905	NZ_PUIX01000250.1	384	1	405	Vaccinium vitis-idaea genome assembly, organelle: mitochondrion	Mitochondria
PRJNA433735	SAMN08537150	Xylella fastidiosa	TemL(Alma)Rec2	GCF_006369905	NZ_PUIX01000251.1	384	1	405	PREDICTED: Actinidia eriantha uncharacterized LOC130782171 (LOC130782171), mRNA	Plantae
PRJNA433735	SAMN08537150	Xylella fastidiosa	TemL(Alma)Rec2	GCF_006369905	NZ_PUIX01000252.1	379	1	400	PREDICTED: Actinidia eriantha uncharacterized LOC130764196 (LOC130764196), transcript variant X2, ncRNA	Plantae
PRJNA433735	SAMN08537150	Xylella fastidiosa	TemL(Alma)Rec2	GCF_006369905	NZ_PUIX01000253.1	379	1	400		No Hits
PRJNA433735	SAMN08537150	Xylella fastidiosa	TemL(Alma)Rec2	GCF_006369905	NZ_PUIX01000254.1	389	1	410		No Hits
PRJNA433735	SAMN08537150	Xylella fastidiosa	TemL(Alma)Rec2	GCF_006369905	NZ_PUIX01000255.1	378	1	399		No Hits
PRJNA433735	SAMN08537150	Xylella fastidiosa	TemL(Alma)Rec2	GCF_006369905	NZ_PUIX01000256.1	377	1	398		No Hits
PRJNA433735	SAMN08537150	Xylella fastidiosa	TemL(Alma)Rec2	GCF_006369905	NZ_PUIX01000257.1	377	1	398	Vaccinium macrocarpon isolate HyRed microsatellite SCF175823 sequence	Plantae
PRJNA433735	SAMN08537150	Xylella fastidiosa	TemL(Alma)Rec2	GCF_006369905	NZ_PUIX01000258.1	376	1	397		No Hits
PRJNA433735	SAMN08537150	Xylella fastidiosa	TemL(Alma)Rec2	GCF_006369905	NZ_PUIX01000259.1	376	1	397	PREDICTED: Rhododendron vialii uncharacterized LOC131303097 (LOC131303097), mRNA	Plantae
PRJNA433735	SAMN08537150	Xylella fastidiosa	TemL(Alma)Rec2	GCF_006369905	NZ_PUIX01000260.1	375	1	396	PREDICTED: Rhododendron vialii DExH-box ATP-dependent RNA helicase DExH3 (LOC131325053), mRNA	Plantae
PRJNA433735	SAMN08537150	Xylella fastidiosa	TemL(Alma)Rec2	GCF_006369905	NZ_PUIX01000261.1	375	1	396		No Hits
PRJNA433735	SAMN08537150	Xylella fastidiosa	TemL(Alma)Rec2	GCF_006369905	NZ_PUIX01000262.1	374	1	395	Vaccinium corymbosum chloroplast, complete sequence	Chloroplast
PRJNA433735	SAMN08537150	Xylella fastidiosa	TemL(Alma)Rec2	GCF_006369905	NZ_PUIX01000264.1	374	1	395		No Hits
PRJNA433735	SAMN08537150	Xylella fastidiosa	TemL(Alma)Rec2	GCF_006369905	NZ_PUIX01000265.1	373	1	394	Rosa agrestis genome assembly, chromosome: 1	Plantae
PRJNA433735	SAMN08537150	Xylella fastidiosa	TemL(Alma)Rec2	GCF_006369905	NZ_PUIX01000267.1	323	1	394		No Hits
PRJNA433735	SAMN08537150	Xylella fastidiosa	TemL(Alma)Rec2	GCF_006369905	NZ_PUIX01000268.1	372	1	393	Vaccinium corymbosum chloroplast, complete sequence	Chloroplast
PRJNA433735	SAMN08537150	Xylella fastidiosa	TemL(Alma)Rec2	GCF_006369905	NZ_PUIX01000269.1	372	1	393		No Hits
PRJNA433735	SAMN08537150	Xylella fastidiosa	TemL(Alma)Rec2	GCF_006369905	NZ_PUIX01000270.1	371	1	392	Vaccinium macrocarpon mitochondrion, complete genome	Mitochondria
PRJNA433735	SAMN08537150	Xylella fastidiosa	TemL(Alma)Rec2	GCF_006369905	NZ_PUIX01000271.1	370	1	391		No Hits
PRJNA433735	SAMN08537150	Xylella fastidiosa	TemL(Alma)Rec2	GCF_006369905	NZ_PUIX01000272.1	369	1	390	Vaccinium bracteatum mitochondrion, complete genome	Mitochondria
PRJNA433735	SAMN08537150	Xylella fastidiosa	TemL(Alma)Rec2	GCF_006369905	NZ_PUIX01000273.1	369	1	390	PREDICTED: Actinidia eriantha uncharacterized LOC130793312 (LOC130793312), mRNA	Plantae
PRJNA433735	SAMN08537150	Xylella fastidiosa	TemL(Alma)Rec2	GCF_006369905	NZ_PUIX01000274.1	369	1	390		No Hits
PRJNA433735	SAMN08537150	Xylella fastidiosa	TemL(Alma)Rec2	GCF_006369905	NZ_PUIX01000275.1	368	1	389	Rhododendron nivale subsp. boreale chromosome 1 mitochondrion, complete sequence	Mitochondria
PRJNA433735	SAMN08537150	Xylella fastidiosa	TemL(Alma)Rec2	GCF_006369905	NZ_PUIX01000276.1	365	1	386		No Hits
PRJNA433735	SAMN08537150	Xylella fastidiosa	TemL(Alma)Rec2	GCF_006369905	NZ_PUIX01000277.1	365	1	386	PREDICTED: Ipomoea nil uncharacterized mitochondrial protein AtMg00810-like (LOC109147141), mRNA	Mitochondria
PRJNA433735	SAMN08537150	Xylella fastidiosa	TemL(Alma)Rec2	GCF_006369905	NZ_PUIX01000278.1	365	1	386		No Hits
PRJNA433735	SAMN08537150	Xylella fastidiosa	TemL(Alma)Rec2	GCF_006369905	NZ_PUIX01000279.1	352	1	386		No Hits
PRJNA433735	SAMN08537150	Xylella fastidiosa	TemL(Alma)Rec2	GCF_006369905	NZ_PUIX01000280.1	365	1	386		No Hits
PRJNA433735	SAMN08537150	Xylella fastidiosa	TemL(Alma)Rec2	GCF_006369905	NZ_PUIX01000281.1	364	1	385	Vaccinium vitis-idaea genome assembly, organelle: mitochondrion	Mitochondria
PRJNA433735	SAMN08537150	Xylella fastidiosa	TemL(Alma)Rec2	GCF_006369905	NZ_PUIX01000282.1	364	1	385		No Hits
PRJNA433735	SAMN08537150	Xylella fastidiosa	TemL(Alma)Rec2	GCF_006369905	NZ_PUIX01000283.1	362	1	383		No Hits
PRJNA433735	SAMN08537150	Xylella fastidiosa	TemL(Alma)Rec2	GCF_006369905	NZ_PUIX01000284.1	362	1	383	Vaccinium macrocarpon isolate HyRed microsatellite SCF175823 sequence	Plantae
PRJNA433735	SAMN08537150	Xylella fastidiosa	TemL(Alma)Rec2	GCF_006369905	NZ_PUIX01000285.1	312	1	382		No Hits
PRJNA433735	SAMN08537150	Xylella fastidiosa	TemL(Alma)Rec2	GCF_006369905	NZ_PUIX01000287.1	360	1	381	PREDICTED: Rhododendron vialii ATP-dependent DNA helicase At3g02060, chloroplastic (LOC131302248), transcript variant X3, mRNA	Chloroplast
PRJNA433735	SAMN08537150	Xylella fastidiosa	TemL(Alma)Rec2	GCF_006369905	NZ_PUIX01000288.1	360	1	381	PREDICTED: Rhododendron vialii uncharacterized LOC131317851 (LOC131317851), mRNA	Plantae
PRJNA433735	SAMN08537150	Xylella fastidiosa	TemL(Alma)Rec2	GCF_006369905	NZ_PUIX01000289.1	359	1	380		No Hits
PRJNA433735	SAMN08537150	Xylella fastidiosa	TemL(Alma)Rec2	GCF_006369905	NZ_PUIX01000291.1	351	1	372		No Hits
PRJNA433735	SAMN08537150	Xylella fastidiosa	TemL(Alma)Rec2	GCF_006369905	NZ_PUIX01000292.1	360	1	381	PREDICTED: Rhododendron vialii uncharacterized LOC131299729 (LOC131299729), mRNA	Plantae
PRJNA433735	SAMN08537150	Xylella fastidiosa	TemL(Alma)Rec2	GCF_006369905	NZ_PUIX01000300.1	181	1	274	Vaccinium arctostaphylos clone VaccSat1-VA-2 satellite VaccSat1 sequence	Plantae
PRJNA433735	SAMN08537150	Xylella fastidiosa	TemL(Alma)Rec2	GCF_006369905	NZ_PUIX01000301.1	171	1	273	Vaccinium corymbosum clone VaccSat1-VC-3024 satellite VaccSat1 sequence	Plantae
PRJNA433735	SAMN08537150	Xylella fastidiosa	TemL(Alma)Rec2	GCF_006369905	NZ_PUIX01000303.1	188	1	262		No Hits
PRJNA433735	SAMN08537150	Xylella fastidiosa	TemL(Alma)Rec2	GCF_006369905	NZ_PUIX01000313.1	115	1	220		No Hits
PRJNA433735	SAMN08537145	Xylella fastidiosa	KLN59.3(GFP)(Temecula1)	GCF_006369995	NZ_PUJC01000090.1	437	1	458	Escherichia coli isolate 30859_5#60 genome assembly, chromosome: 1	Other bacteria
PRJNA433735	SAMN08537145	Xylella fastidiosa	KLN59.3(GFP)(Temecula1)	GCF_006369995	NZ_PUJC01000095.1	387	1	408	MAG: uncultured Alphaproteobacteria bacterium isolate MFD03726.bin.c.12 genome assembly, chromosome: 1	Other bacteria
PRJNA433735	SAMN08537144	Xylella fastidiosa	WM1-1(GFP)Rec1	GCF_006370035	NZ_PUJD01000084.1	445	1	466	Escherichia coli isolate 30134_6#277 genome assembly, chromosome: 1	Other bacteria
PRJNA433735	SAMN08537144	Xylella fastidiosa	WM1-1(GFP)Rec1	GCF_006370035	NZ_PUJD01000085.1	444	1	465		No Hits
PRJNA433735	SAMN08537144	Xylella fastidiosa	WM1-1(GFP)Rec1	GCF_006370035	NZ_PUJD01000087.1	418	1	439	PREDICTED: Rhododendron vialii protein root UVB sensitive 3 (LOC131301060), transcript variant X1, mRNA	Plantae
PRJNA433735	SAMN08537144	Xylella fastidiosa	WM1-1(GFP)Rec1	GCF_006370035	NZ_PUJD01000090.1	381	1	402		No Hits
PRJNA433735	SAMN08537143	Xylella fastidiosa	WM1-1(GFP)Rec2	GCF_006370055	NZ_PUJE01000092.1	418	1	439	PREDICTED: Rhododendron vialii uncharacterized LOC131313653 (LOC131313653), ncRNA	Plantae
PRJNA433735	SAMN08537143	Xylella fastidiosa	WM1-1(GFP)Rec2	GCF_006370055	NZ_PUJE01000093.1	414	1	435		No Hits
PRJNA433735	SAMN08537143	Xylella fastidiosa	WM1-1(GFP)Rec2	GCF_006370055	NZ_PUJE01000095.1	403	1	424		No Hits
PRJNA433735	SAMN08537143	Xylella fastidiosa	WM1-1(GFP)Rec2	GCF_006370055	NZ_PUJE01000099.1	380	1	402		No Hits
PRJNA433735	SAMN08537143	Xylella fastidiosa	WM1-1(GFP)Rec2	GCF_006370055	NZ_PUJE01000101.1	378	1	399	Pseudomonas sp. FJ2-5-13 chromosome, complete genome	Other bacteria
PRJNA433735	SAMN08537143	Xylella fastidiosa	WM1-1(GFP)Rec2	GCF_006370055	NZ_PUJE01000102.1	375	1	396		No Hits
PRJNA433735	SAMN08537143	Xylella fastidiosa	WM1-1(GFP)Rec2	GCF_006370055	NZ_PUJE01000103.1	370	1	391	Stenotrophomonas sp. SBJS02 chromosome, complete genome	Other bacteria
PRJNA433735	SAMN08537141	Xylella fastidiosa	TemL(NS1pglA)Rec1	GCF_006370085	NZ_PUJG01000109.1	383	1	404	Escherichia coli strain HS-01 chromosome, complete genome	Other bacteria
PRJNA433735	SAMN08537138	Xylella fastidiosa	TemeculaL	GCF_006370155	NZ_PUJJ01000130.1	435	1	456		No Hits
PRJNA433735	SAMN08537138	Xylella fastidiosa	TemeculaL	GCF_006370155	NZ_PUJJ01000135.1	395	1	416		No Hits
PRJNA433735	SAMN08537137	Xylella fastidiosa	WM1-1	GCF_006370215	NZ_PUJK01000023.1	369	1	390	Sphingomonas sp. PAMC26645 chromosome, complete genome	Other bacteria
PRJNA544690	SAMN11866310	Xylella fastidiosa subsp. multiplex	IVIA6731	GCF_009669375	NZ_VCPN01000014.1	208	1	229	Achromobacter insuavis strain TVCGH7788 chromosome, complete genome	Other bacteria
PRJNA544690	SAMN11866310	Xylella fastidiosa subsp. multiplex	IVIA6731	GCF_009669375	NZ_VCPN01000015.1	208	1	229	PREDICTED: Rattus norvegicus RAB6A, member RAS oncogene family (Rab6a), transcript variant X3, mRNA	Animalia
PRJNA544690	SAMN11866310	Xylella fastidiosa subsp. multiplex	IVIA6731	GCF_009669375	NZ_VCPN01000016.1	208	1	229		No Hits
PRJNA544690	SAMN11866310	Xylella fastidiosa subsp. multiplex	IVIA6731	GCF_009669375	NZ_VCPN01000017.1	208	1	229	Variovorax paradoxus strain VAI-C chromosome, complete genome	Other bacteria
PRJNA544690	SAMN11866310	Xylella fastidiosa subsp. multiplex	IVIA6731	GCF_009669375	NZ_VCPN01000018.1	208	1	229		No Hits
PRJNA544690	SAMN11866310	Xylella fastidiosa subsp. multiplex	IVIA6731	GCF_009669375	NZ_VCPN01000025.1	209	1	230	Sphingomonas sanxanigenens DSM 19645 = NX02 plasmid pNXO2, complete sequence	Other bacteria
PRJNA544690	SAMN11866310	Xylella fastidiosa subsp. multiplex	IVIA6731	GCF_009669375	NZ_VCPN01000029.1	209	1	230	Variovorax paradoxus strain VAI-C chromosome, complete genome	Other bacteria
PRJNA544690	SAMN11866310	Xylella fastidiosa subsp. multiplex	IVIA6731	GCF_009669375	NZ_VCPN01000030.1	209	1	230	Lactiplantibacillus plantarum strain AUSA004 chromosome, complete genome	Other bacteria
PRJNA544690	SAMN11866310	Xylella fastidiosa subsp. multiplex	IVIA6731	GCF_009669375	NZ_VCPN01000032.1	209	1	230	Streptomyces sp. S584 chromosome, complete genome	Other bacteria
PRJNA544690	SAMN11866310	Xylella fastidiosa subsp. multiplex	IVIA6731	GCF_009669375	NZ_VCPN01000039.1	210	1	231	Rattus norvegicus TL0ACA43YA14 mRNA sequence	Animalia
PRJNA544690	SAMN11866310	Xylella fastidiosa subsp. multiplex	IVIA6731	GCF_009669375	NZ_VCPN01000040.1	210	1	231	Variovorax paradoxus strain VAI-C chromosome, complete genome	Other bacteria
PRJNA544690	SAMN11866310	Xylella fastidiosa subsp. multiplex	IVIA6731	GCF_009669375	NZ_VCPN01000041.1	210	1	231	Variovorax sp. PMC12 chromosome 1, complete sequence	Other bacteria
PRJNA544690	SAMN11866310	Xylella fastidiosa subsp. multiplex	IVIA6731	GCF_009669375	NZ_VCPN01000043.1	210	1	231	Variovorax sp. UC122_21 chromosome 1, complete sequence	Other bacteria
PRJNA544690	SAMN11866310	Xylella fastidiosa subsp. multiplex	IVIA6731	GCF_009669375	NZ_VCPN01000044.1	210	1	231	Rattus norvegicus TL0AEA14YD03 mRNA sequence	Animalia
PRJNA544690	SAMN11866310	Xylella fastidiosa subsp. multiplex	IVIA6731	GCF_009669375	NZ_VCPN01000046.1	211	1	232	Agrobacterium tumefaciens strain CFBP6624 chromosome circular, complete sequence	Other bacteria
PRJNA544690	SAMN11866310	Xylella fastidiosa subsp. multiplex	IVIA6731	GCF_009669375	NZ_VCPN01000048.1	211	1	232		No Hits
PRJNA544690	SAMN11866310	Xylella fastidiosa subsp. multiplex	IVIA6731	GCF_009669375	NZ_VCPN01000052.1	212	1	233	Mycobacterium sp. ITM-2016-00316 chromosome	Other bacteria
PRJNA544690	SAMN11866310	Xylella fastidiosa subsp. multiplex	IVIA6731	GCF_009669375	NZ_VCPN01000053.1	212	1	233	Achromobacter deleyi strain FDAARGOS_1050 chromosome, complete genome	Other bacteria
PRJNA544690	SAMN11866310	Xylella fastidiosa subsp. multiplex	IVIA6731	GCF_009669375	NZ_VCPN01000058.1	212	1	233	Variovorax paradoxus strain VAI-C chromosome, complete genome	Other bacteria
PRJNA544690	SAMN11866310	Xylella fastidiosa subsp. multiplex	IVIA6731	GCF_009669375	NZ_VCPN01000061.1	213	1	234	Sphingobium yanoikuyae strain HAMBI_1842 chromosome, complete genome	Other bacteria
PRJNA544690	SAMN11866310	Xylella fastidiosa subsp. multiplex	IVIA6731	GCF_009669375	NZ_VCPN01000068.1	214	1	235	Achromobacter deleyi strain FDAARGOS_1050 chromosome, complete genome	Other bacteria
PRJNA544690	SAMN11866310	Xylella fastidiosa subsp. multiplex	IVIA6731	GCF_009669375	NZ_VCPN01000069.1	214	1	235		No Hits
PRJNA544690	SAMN11866310	Xylella fastidiosa subsp. multiplex	IVIA6731	GCF_009669375	NZ_VCPN01000075.1	216	1	237	Achromobacter xylosoxidans strain TVCGH11534 chromosome, complete genome	Other bacteria
PRJNA544690	SAMN11866310	Xylella fastidiosa subsp. multiplex	IVIA6731	GCF_009669375	NZ_VCPN01000080.1	217	1	238	Achromobacter xylosoxidans strain FDAARGOS_147, complete genome	Other bacteria
PRJNA544690	SAMN11866310	Xylella fastidiosa subsp. multiplex	IVIA6731	GCF_009669375	NZ_VCPN01000081.1	217	1	238	Achromobacter xylosoxidans strain FDAARGOS_147, complete genome	Other bacteria
PRJNA544690	SAMN11866310	Xylella fastidiosa subsp. multiplex	IVIA6731	GCF_009669375	NZ_VCPN01000082.1	217	1	238	Achromobacter insuavis strain TVCGH7788 chromosome, complete genome	Other bacteria
PRJNA544690	SAMN11866310	Xylella fastidiosa subsp. multiplex	IVIA6731	GCF_009669375	NZ_VCPN01000084.1	217	1	238	Brevundimonas sp. Bb-A chromosome, complete genome	Other bacteria
PRJNA544690	SAMN11866310	Xylella fastidiosa subsp. multiplex	IVIA6731	GCF_009669375	NZ_VCPN01000088.1	218	1	239	Achromobacter sp. HNDS-1 chromosome, complete genome	Other bacteria
PRJNA544690	SAMN11866310	Xylella fastidiosa subsp. multiplex	IVIA6731	GCF_009669375	NZ_VCPN01000090.1	219	1	240		No Hits
PRJNA544690	SAMN11866310	Xylella fastidiosa subsp. multiplex	IVIA6731	GCF_009669375	NZ_VCPN01000091.1	219	1	240	Rattus norvegicus TL0ADA43YE18 mRNA sequence	Animalia
PRJNA544690	SAMN11866310	Xylella fastidiosa subsp. multiplex	IVIA6731	GCF_009669375	NZ_VCPN01000092.1	219	1	240	PREDICTED: Rattus rattus myristoylated alanine rich protein kinase C substrate (Marcks), mRNA	Animalia
PRJNA544690	SAMN11866310	Xylella fastidiosa subsp. multiplex	IVIA6731	GCF_009669375	NZ_VCPN01000093.1	219	1	240	Lactiplantibacillus plantarum strain S58 chromosome, complete genome	Other bacteria
PRJNA544690	SAMN11866310	Xylella fastidiosa subsp. multiplex	IVIA6731	GCF_009669375	NZ_VCPN01000094.1	219	1	240	Xylella fastidiosa subsp. multiplex strain XYL1752/17 chromosome, complete genome	Xylella
PRJNA544690	SAMN11866310	Xylella fastidiosa subsp. multiplex	IVIA6731	GCF_009669375	NZ_VCPN01000098.1	220	1	241	Achromobacter xylosoxidans isolate AX_NCIMB_11015_WG genome assembly, chromosome: BN2877	Other bacteria
PRJNA544690	SAMN11866310	Xylella fastidiosa subsp. multiplex	IVIA6731	GCF_009669375	NZ_VCPN01000099.1	220	1	241	Variovorax sp. UC122_21 chromosome 1, complete sequence	Other bacteria
PRJNA544690	SAMN11866310	Xylella fastidiosa subsp. multiplex	IVIA6731	GCF_009669375	NZ_VCPN01000100.1	220	1	241	Sphingobium yanoikuyae strain HAMBI_1842 chromosome, complete genome	Other bacteria
PRJNA544690	SAMN11866310	Xylella fastidiosa subsp. multiplex	IVIA6731	GCF_009669375	NZ_VCPN01000103.1	221	1	242	Falsirhodobacter algicola strain PG104 chromosome, complete genome	Other bacteria
PRJNA544690	SAMN11866310	Xylella fastidiosa subsp. multiplex	IVIA6731	GCF_009669375	NZ_VCPN01000104.1	221	1	242	PREDICTED: Rattus norvegicus microtubule-actin crosslinking factor 1 (Macf1), transcript variant X22, mRNA	Animalia
PRJNA544690	SAMN11866310	Xylella fastidiosa subsp. multiplex	IVIA6731	GCF_009669375	NZ_VCPN01000105.1	221	1	242	Variovorax paradoxus strain VAI-C chromosome, complete genome	Other bacteria
PRJNA544690	SAMN11866310	Xylella fastidiosa subsp. multiplex	IVIA6731	GCF_009669375	NZ_VCPN01000111.1	223	1	244	Lactobacillus plantarum strain C410L1 plasmid unnamed5, complete sequence	Other bacteria
PRJNA544690	SAMN11866310	Xylella fastidiosa subsp. multiplex	IVIA6731	GCF_009669375	NZ_VCPN01000112.1	223	1	244	Variovorax paradoxus strain VAI-C chromosome, complete genome	Other bacteria
PRJNA544690	SAMN11866310	Xylella fastidiosa subsp. multiplex	IVIA6731	GCF_009669375	NZ_VCPN01000116.1	225	1	246	Marmoricola scoriae strain DSM 22127 genome assembly, chromosome: I	Other bacteria
PRJNA544690	SAMN11866310	Xylella fastidiosa subsp. multiplex	IVIA6731	GCF_009669375	NZ_VCPN01000119.1	225	1	246		No Hits
PRJNA544690	SAMN11866310	Xylella fastidiosa subsp. multiplex	IVIA6731	GCF_009669375	NZ_VCPN01000120.1	225	1	246		No Hits
PRJNA544690	SAMN11866310	Xylella fastidiosa subsp. multiplex	IVIA6731	GCF_009669375	NZ_VCPN01000125.1	226	1	247	Lactiplantibacillus plantarum strain PU3 chromosome, complete genome	Other bacteria
PRJNA544690	SAMN11866310	Xylella fastidiosa subsp. multiplex	IVIA6731	GCF_009669375	NZ_VCPN01000132.1	227	1	248	Variovorax paradoxus strain VAI-C chromosome, complete genome	Other bacteria
PRJNA544690	SAMN11866310	Xylella fastidiosa subsp. multiplex	IVIA6731	GCF_009669375	NZ_VCPN01000133.1	227	1	248	Sphingobium yanoikuyae strain HAMBI_1842 chromosome, complete genome	Other bacteria
PRJNA544690	SAMN11866310	Xylella fastidiosa subsp. multiplex	IVIA6731	GCF_009669375	NZ_VCPN01000134.1	227	1	248	Achromobacter xylosoxidans H1_3_1 DNA, complete genome	Other bacteria
PRJNA544690	SAMN11866310	Xylella fastidiosa subsp. multiplex	IVIA6731	GCF_009669375	NZ_VCPN01000136.1	228	1	249	Variovorax paradoxus strain VAI-C chromosome, complete genome	Other bacteria
PRJNA544690	SAMN11866310	Xylella fastidiosa subsp. multiplex	IVIA6731	GCF_009669375	NZ_VCPN01000137.1	228	1	249	Variovorax sp. UC122_21 chromosome 1, complete sequence	Other bacteria
PRJNA544690	SAMN11866310	Xylella fastidiosa subsp. multiplex	IVIA6731	GCF_009669375	NZ_VCPN01000142.1	229	1	250		Animalia
PRJNA544690	SAMN11866310	Xylella fastidiosa subsp. multiplex	IVIA6731	GCF_009669375	NZ_VCPN01000144.1	230	1	251		No Hits
PRJNA544690	SAMN11866310	Xylella fastidiosa subsp. multiplex	IVIA6731	GCF_009669375	NZ_VCPN01000147.1	232	1	253	Variovorax paradoxus strain VAI-C chromosome, complete genome	Other bacteria
PRJNA544690	SAMN11866310	Xylella fastidiosa subsp. multiplex	IVIA6731	GCF_009669375	NZ_VCPN01000148.1	232	1	253	Achromobacter ruhlandii strain SCCH3:ACH 33-1365 genome	Other bacteria
PRJNA544690	SAMN11866310	Xylella fastidiosa subsp. multiplex	IVIA6731	GCF_009669375	NZ_VCPN01000151.1	233	1	254	Variovorax paradoxus strain VAI-C chromosome, complete genome	Other bacteria
PRJNA544690	SAMN11866310	Xylella fastidiosa subsp. multiplex	IVIA6731	GCF_009669375	NZ_VCPN01000152.1	233	1	254	Variovorax sp. UC122_21 chromosome 1, complete sequence	Other bacteria
PRJNA544690	SAMN11866310	Xylella fastidiosa subsp. multiplex	IVIA6731	GCF_009669375	NZ_VCPN01000153.1	233	1	254		No Hits
PRJNA544690	SAMN11866310	Xylella fastidiosa subsp. multiplex	IVIA6731	GCF_009669375	NZ_VCPN01000154.1	233	1	254	Xylella fastidiosa subsp. multiplex strain XYL1752/17 chromosome, complete genome	Xylella
PRJNA544690	SAMN11866310	Xylella fastidiosa subsp. multiplex	IVIA6731	GCF_009669375	NZ_VCPN01000155.1	234	1	255	Variovorax sp. UC122_21 chromosome 1, complete sequence	Other bacteria
PRJNA544690	SAMN11866310	Xylella fastidiosa subsp. multiplex	IVIA6731	GCF_009669375	NZ_VCPN01000156.1	234	1	255	Lactiplantibacillus plantarum strain IMB19 chromosome, complete genome	Other bacteria
PRJNA544690	SAMN11866310	Xylella fastidiosa subsp. multiplex	IVIA6731	GCF_009669375	NZ_VCPN01000157.1	234	1	255	Homo sapiens isolate CAN0918 mitochondrion, complete genome	Mitochondria
PRJNA544690	SAMN11866310	Xylella fastidiosa subsp. multiplex	IVIA6731	GCF_009669375	NZ_VCPN01000158.1	235	1	256	Agrobacterium tumefaciens strain CFBP6624 chromosome circular, complete sequence	Other bacteria
PRJNA544690	SAMN11866310	Xylella fastidiosa subsp. multiplex	IVIA6731	GCF_009669375	NZ_VCPN01000159.1	235	1	256		No Hits
PRJNA544690	SAMN11866310	Xylella fastidiosa subsp. multiplex	IVIA6731	GCF_009669375	NZ_VCPN01000160.1	235	1	256	Variovorax sp. UC122_21 chromosome 1, complete sequence	Other bacteria
PRJNA544690	SAMN11866310	Xylella fastidiosa subsp. multiplex	IVIA6731	GCF_009669375	NZ_VCPN01000163.1	236	1	257	Pseudomonas synxantha strain ATCC 17413 chromosome, complete genome	Other bacteria
PRJNA544690	SAMN11866310	Xylella fastidiosa subsp. multiplex	IVIA6731	GCF_009669375	NZ_VCPN01000164.1	237	1	258	Variovorax paradoxus EPS, complete genome	Other bacteria
PRJNA544690	SAMN11866310	Xylella fastidiosa subsp. multiplex	IVIA6731	GCF_009669375	NZ_VCPN01000165.1	237	1	258		No Hits
PRJNA544690	SAMN11866310	Xylella fastidiosa subsp. multiplex	IVIA6731	GCF_009669375	NZ_VCPN01000166.1	237	1	258	Variovorax sp. UC122_21 chromosome 2, complete sequence	Other bacteria
PRJNA544690	SAMN11866310	Xylella fastidiosa subsp. multiplex	IVIA6731	GCF_009669375	NZ_VCPN01000167.1	237	1	258	Achromobacter deleyi strain FDAARGOS_1050 chromosome, complete genome	Other bacteria
PRJNA544690	SAMN11866310	Xylella fastidiosa subsp. multiplex	IVIA6731	GCF_009669375	NZ_VCPN01000168.1	237	1	258	Mycolicibacterium frederiksbergense strain LB 501T chromosome	Other bacteria
PRJNA544690	SAMN11866310	Xylella fastidiosa subsp. multiplex	IVIA6731	GCF_009669375	NZ_VCPN01000169.1	237	1	258	MAG: Enhydrobacter sp. isolate bin_2004 chromosome, complete genome	Other bacteria
PRJNA544690	SAMN11866310	Xylella fastidiosa subsp. multiplex	IVIA6731	GCF_009669375	NZ_VCPN01000170.1	237	1	258	Lactiplantibacillus plantarum strain MRD5401 chromosome	Other bacteria
PRJNA544690	SAMN11866310	Xylella fastidiosa subsp. multiplex	IVIA6731	GCF_009669375	NZ_VCPN01000172.1	238	1	259	Achromobacter sp. AONIH1 chromosome, complete genome	Other bacteria
PRJNA544690	SAMN11866310	Xylella fastidiosa subsp. multiplex	IVIA6731	GCF_009669375	NZ_VCPN01000174.1	239	1	260	Achromobacter xylosoxidans strain TVCGH3154 chromosome, complete genome	Other bacteria
PRJNA544690	SAMN11866310	Xylella fastidiosa subsp. multiplex	IVIA6731	GCF_009669375	NZ_VCPN01000175.1	239	1	260	Variovorax sp. UC122_21 chromosome 1, complete sequence	Other bacteria
PRJNA544690	SAMN11866310	Xylella fastidiosa subsp. multiplex	IVIA6731	GCF_009669375	NZ_VCPN01000176.1	239	1	260		No Hits
PRJNA544690	SAMN11866310	Xylella fastidiosa subsp. multiplex	IVIA6731	GCF_009669375	NZ_VCPN01000177.1	239	1	260		No Hits
PRJNA544690	SAMN11866310	Xylella fastidiosa subsp. multiplex	IVIA6731	GCF_009669375	NZ_VCPN01000178.1	239	1	260	Achromobacter xylosoxidans A8, complete genome	Other bacteria
PRJNA544690	SAMN11866310	Xylella fastidiosa subsp. multiplex	IVIA6731	GCF_009669375	NZ_VCPN01000179.1	239	1	260	Sphingobium yanoikuyae strain HAMBI_1842 chromosome, complete genome	Other bacteria
PRJNA544690	SAMN11866310	Xylella fastidiosa subsp. multiplex	IVIA6731	GCF_009669375	NZ_VCPN01000180.1	239	1	260	Variovorax sp. UC122_21 chromosome 2, complete sequence	Other bacteria
PRJNA544690	SAMN11866310	Xylella fastidiosa subsp. multiplex	IVIA6731	GCF_009669375	NZ_VCPN01000181.1	240	1	261	Agrobacterium tumefaciens strain CFBP6623 chromosome linear, complete sequence	Other bacteria
PRJNA544690	SAMN11866310	Xylella fastidiosa subsp. multiplex	IVIA6731	GCF_009669375	NZ_VCPN01000182.1	240	1	261	Sphingobium yanoikuyae strain A3 chromosome, complete genome	Other bacteria
PRJNA544690	SAMN11866310	Xylella fastidiosa subsp. multiplex	IVIA6731	GCF_009669375	NZ_VCPN01000183.1	241	1	262	Variovorax sp. UC122_21 chromosome 1, complete sequence	Other bacteria
PRJNA544690	SAMN11866310	Xylella fastidiosa subsp. multiplex	IVIA6731	GCF_009669375	NZ_VCPN01000184.1	241	1	262	Variovorax sp. UC122_21 chromosome 1, complete sequence	Other bacteria
PRJNA544690	SAMN11866310	Xylella fastidiosa subsp. multiplex	IVIA6731	GCF_009669375	NZ_VCPN01000185.1	241	1	262		No Hits
PRJNA544690	SAMN11866310	Xylella fastidiosa subsp. multiplex	IVIA6731	GCF_009669375	NZ_VCPN01000186.1	241	1	262	Sphingobium yanoikuyae strain A3 chromosome, complete genome	Other bacteria
PRJNA544690	SAMN11866310	Xylella fastidiosa subsp. multiplex	IVIA6731	GCF_009669375	NZ_VCPN01000187.1	242	1	263	Sphingobium yanoikuyae strain YC-JY1 chromosome, complete genome	Other bacteria
PRJNA544690	SAMN11866310	Xylella fastidiosa subsp. multiplex	IVIA6731	GCF_009669375	NZ_VCPN01000190.1	244	1	265		No Hits
PRJNA544690	SAMN11866310	Xylella fastidiosa subsp. multiplex	IVIA6731	GCF_009669375	NZ_VCPN01000191.1	244	1	265	Rattus norvegicus cDNA clone IMAGE:7193711	Animalia
PRJNA544690	SAMN11866310	Xylella fastidiosa subsp. multiplex	IVIA6731	GCF_009669375	NZ_VCPN01000192.1	244	1	265		No Hits
PRJNA544690	SAMN11866310	Xylella fastidiosa subsp. multiplex	IVIA6731	GCF_009669375	NZ_VCPN01000193.1	245	1	266		No Hits
PRJNA544690	SAMN11866310	Xylella fastidiosa subsp. multiplex	IVIA6731	GCF_009669375	NZ_VCPN01000194.1	245	1	266	Variovorax sp. UC122_21 chromosome 1, complete sequence	Other bacteria
PRJNA544690	SAMN11866310	Xylella fastidiosa subsp. multiplex	IVIA6731	GCF_009669375	NZ_VCPN01000195.1	245	1	266	Achromobacter sp. HNDS-1 chromosome, complete genome	Other bacteria
PRJNA544690	SAMN11866310	Xylella fastidiosa subsp. multiplex	IVIA6731	GCF_009669375	NZ_VCPN01000196.1	245	1	266	Achromobacter xylosoxidans H1_3_1 DNA, complete genome	Other bacteria
PRJNA544690	SAMN11866310	Xylella fastidiosa subsp. multiplex	IVIA6731	GCF_009669375	NZ_VCPN01000197.1	245	1	266	Rattus norvegicus PRELI domain containing 1 (Prelid1), mRNA; nuclear gene for mitochondrial product	Mitochondria
PRJNA544690	SAMN11866310	Xylella fastidiosa subsp. multiplex	IVIA6731	GCF_009669375	NZ_VCPN01000200.1	246	1	267	Bradyrhizobium diazoefficiens strain 36_1 chromosome, complete genome	Other bacteria
PRJNA544690	SAMN11866310	Xylella fastidiosa subsp. multiplex	IVIA6731	GCF_009669375	NZ_VCPN01000201.1	246	1	267	Variovorax sp. UC122_21 chromosome 1, complete sequence	Other bacteria
PRJNA544690	SAMN11866310	Xylella fastidiosa subsp. multiplex	IVIA6731	GCF_009669375	NZ_VCPN01000202.1	246	1	267	Variovorax sp. UC122_21 chromosome 2, complete sequence	Other bacteria
PRJNA544690	SAMN11866310	Xylella fastidiosa subsp. multiplex	IVIA6731	GCF_009669375	NZ_VCPN01000203.1	246	1	267		No Hits
PRJNA544690	SAMN11866310	Xylella fastidiosa subsp. multiplex	IVIA6731	GCF_009669375	NZ_VCPN01000205.1	247	1	268	Variovorax paradoxus strain VAI-C chromosome, complete genome	Other bacteria
PRJNA544690	SAMN11866310	Xylella fastidiosa subsp. multiplex	IVIA6731	GCF_009669375	NZ_VCPN01000206.1	247	1	268	Variovorax paradoxus strain VAI-C chromosome, complete genome	Other bacteria
PRJNA544690	SAMN11866310	Xylella fastidiosa subsp. multiplex	IVIA6731	GCF_009669375	NZ_VCPN01000207.1	248	1	269		No Hits
PRJNA544690	SAMN11866310	Xylella fastidiosa subsp. multiplex	IVIA6731	GCF_009669375	NZ_VCPN01000209.1	249	1	270	Mycobacterium sp. ITM-2016-00316 chromosome	Other bacteria
PRJNA544690	SAMN11866310	Xylella fastidiosa subsp. multiplex	IVIA6731	GCF_009669375	NZ_VCPN01000210.1	249	1	270	Streptococcus mitis strain SK637 chromosome, complete genome	Other bacteria
PRJNA544690	SAMN11866310	Xylella fastidiosa subsp. multiplex	IVIA6731	GCF_009669375	NZ_VCPN01000212.1	250	1	271		No Hits
PRJNA544690	SAMN11866310	Xylella fastidiosa subsp. multiplex	IVIA6731	GCF_009669375	NZ_VCPN01000213.1	250	1	271	Qipengyuania flava strain DP1N28-4 chromosome, complete genome	Other bacteria
PRJNA544690	SAMN11866310	Xylella fastidiosa subsp. multiplex	IVIA6731	GCF_009669375	NZ_VCPN01000214.1	250	1	271	Achromobacter sp. ES-001 chromosome, complete genome	Other bacteria
PRJNA544690	SAMN11866310	Xylella fastidiosa subsp. multiplex	IVIA6731	GCF_009669375	NZ_VCPN01000215.1	250	1	271		No Hits
PRJNA544690	SAMN11866310	Xylella fastidiosa subsp. multiplex	IVIA6731	GCF_009669375	NZ_VCPN01000217.1	251	1	272	Achromobacter ruhlandii strain SCCH3:ACH 33-1365 genome	Other bacteria
PRJNA544690	SAMN11866310	Xylella fastidiosa subsp. multiplex	IVIA6731	GCF_009669375	NZ_VCPN01000218.1	251	1	272	Agrobacterium tumefaciens strain CFBP6623 chromosome circular, complete sequence	Other bacteria
PRJNA544690	SAMN11866310	Xylella fastidiosa subsp. multiplex	IVIA6731	GCF_009669375	NZ_VCPN01000220.1	252	1	273	Sphingobium sp. SCG-1 plasmid unnamed, complete sequence	Other bacteria
PRJNA544690	SAMN11866310	Xylella fastidiosa subsp. multiplex	IVIA6731	GCF_009669375	NZ_VCPN01000222.1	253	1	274	Variovorax paradoxus strain VAI-C plasmid unnamed, complete sequence	Other bacteria
PRJNA544690	SAMN11866310	Xylella fastidiosa subsp. multiplex	IVIA6731	GCF_009669375	NZ_VCPN01000223.1	253	1	274		No Hits
PRJNA544690	SAMN11866310	Xylella fastidiosa subsp. multiplex	IVIA6731	GCF_009669375	NZ_VCPN01000224.1	253	1	274	Variovorax sp. UC122_21 chromosome 1, complete sequence	Other bacteria
PRJNA544690	SAMN11866310	Xylella fastidiosa subsp. multiplex	IVIA6731	GCF_009669375	NZ_VCPN01000225.1	253	1	274	Variovorax paradoxus strain VAI-C chromosome, complete genome	Other bacteria
PRJNA544690	SAMN11866310	Xylella fastidiosa subsp. multiplex	IVIA6731	GCF_009669375	NZ_VCPN01000227.1	254	1	275	Variovorax paradoxus strain VAI-C chromosome, complete genome	Other bacteria
PRJNA544690	SAMN11866310	Xylella fastidiosa subsp. multiplex	IVIA6731	GCF_009669375	NZ_VCPN01000228.1	254	1	275	Achromobacter veterisilvae strain AB1 chromosome, complete genome	Other bacteria
PRJNA544690	SAMN11866310	Xylella fastidiosa subsp. multiplex	IVIA6731	GCF_009669375	NZ_VCPN01000229.1	254	1	275	Achromobacter insuavis strain TVCGH7788 chromosome, complete genome	Other bacteria
PRJNA544690	SAMN11866310	Xylella fastidiosa subsp. multiplex	IVIA6731	GCF_009669375	NZ_VCPN01000231.1	255	1	276		No Hits
PRJNA544690	SAMN11866310	Xylella fastidiosa subsp. multiplex	IVIA6731	GCF_009669375	NZ_VCPN01000233.1	256	1	277	Achromobacter deleyi strain FDAARGOS_1050 chromosome, complete genome	Other bacteria
PRJNA544690	SAMN11866310	Xylella fastidiosa subsp. multiplex	IVIA6731	GCF_009669375	NZ_VCPN01000236.1	257	1	278	Lactiplantibacillus plantarum strain AUSA004 chromosome, complete genome	Other bacteria
PRJNA544690	SAMN11866310	Xylella fastidiosa subsp. multiplex	IVIA6731	GCF_009669375	NZ_VCPN01000237.1	257	1	278	Hydrogenophaga sp. ANAO-22 chromosome, complete genome	Other bacteria
PRJNA544690	SAMN11866310	Xylella fastidiosa subsp. multiplex	IVIA6731	GCF_009669375	NZ_VCPN01000238.1	257	1	278	Mus musculus targeted non-conditional, lacZ-tagged mutant allele Vdac1:tm1e(EUCOMM)Wtsi; transgenic	Animalia
PRJNA544690	SAMN11866310	Xylella fastidiosa subsp. multiplex	IVIA6731	GCF_009669375	NZ_VCPN01000240.1	258	1	279		No Hits
PRJNA544690	SAMN11866310	Xylella fastidiosa subsp. multiplex	IVIA6731	GCF_009669375	NZ_VCPN01000241.1	258	1	279	Sphingobium yanoikuyae strain A3 chromosome, complete genome	Other bacteria
PRJNA544690	SAMN11866310	Xylella fastidiosa subsp. multiplex	IVIA6731	GCF_009669375	NZ_VCPN01000242.1	258	1	279		No Hits
PRJNA544690	SAMN11866310	Xylella fastidiosa subsp. multiplex	IVIA6731	GCF_009669375	NZ_VCPN01000244.1	259	1	280	Achromobacter xylosoxidans strain FDAARGOS_147, complete genome	Other bacteria
PRJNA544690	SAMN11866310	Xylella fastidiosa subsp. multiplex	IVIA6731	GCF_009669375	NZ_VCPN01000246.1	260	1	281	Achromobacter ruhlandii strain SCCH3:ACH 33-1365 genome	Other bacteria
PRJNA544690	SAMN11866310	Xylella fastidiosa subsp. multiplex	IVIA6731	GCF_009669375	NZ_VCPN01000247.1	260	1	281	Achromobacter veterisilvae strain AB1 chromosome, complete genome	Other bacteria
PRJNA544690	SAMN11866310	Xylella fastidiosa subsp. multiplex	IVIA6731	GCF_009669375	NZ_VCPN01000249.1	261	1	282	Sphingobium sp. PAMC28499 chromosome, complete genome	Other bacteria
PRJNA544690	SAMN11866310	Xylella fastidiosa subsp. multiplex	IVIA6731	GCF_009669375	NZ_VCPN01000251.1	266	1	287	Agrobacterium tumefaciens strain CFBP6624 chromosome circular, complete sequence	Other bacteria
PRJNA544690	SAMN11866310	Xylella fastidiosa subsp. multiplex	IVIA6731	GCF_009669375	NZ_VCPN01000259.1	272	1	293	PREDICTED: Rattus norvegicus mitogen-activated protein kinase kinase kinase kinase 5 (Map4k5), transcript variant X1, mRNA	Animalia
PRJNA544690	SAMN11867883	Xylella fastidiosa subsp. multiplex	IVIA6903	GCF_009669425	NZ_VCPP01000014.1	208	1	229	Enterobacter asburiae strain STS63-C plasmid pSTS63C-A, complete sequence	Other bacteria
PRJNA544690	SAMN11867883	Xylella fastidiosa subsp. multiplex	IVIA6903	GCF_009669425	NZ_VCPP01000015.1	208	1	229	MAG: Candidatus Kaistia colombiensis isolate MAG_2176 chromosome, complete genome	Other bacteria
PRJNA544690	SAMN11867883	Xylella fastidiosa subsp. multiplex	IVIA6903	GCF_009669425	NZ_VCPP01000016.1	208	1	229	Achromobacter insuavis strain TVCGH7788 chromosome, complete genome	Other bacteria
PRJNA544690	SAMN11867883	Xylella fastidiosa subsp. multiplex	IVIA6903	GCF_009669425	NZ_VCPP01000022.1	209	1	230	Achromobacter xylosoxidans strain FDAARGOS_147, complete genome	Other bacteria
PRJNA544690	SAMN11867883	Xylella fastidiosa subsp. multiplex	IVIA6903	GCF_009669425	NZ_VCPP01000023.1	209	1	230	Achromobacter deleyi strain FDAARGOS_1050 chromosome, complete genome	Other bacteria
PRJNA544690	SAMN11867883	Xylella fastidiosa subsp. multiplex	IVIA6903	GCF_009669425	NZ_VCPP01000024.1	209	1	230	Sphingobium yanoikuyae strain YC-JY1 chromosome, complete genome	Other bacteria
PRJNA544690	SAMN11867883	Xylella fastidiosa subsp. multiplex	IVIA6903	GCF_009669425	NZ_VCPP01000026.1	209	1	230	Achromobacter xylosoxidans H1_3_1 DNA, complete genome	Other bacteria
PRJNA544690	SAMN11867883	Xylella fastidiosa subsp. multiplex	IVIA6903	GCF_009669425	NZ_VCPP01000027.1	209	1	230	Achromobacter insuavis strain TVCGH7788 chromosome, complete genome	Other bacteria
PRJNA544690	SAMN11867883	Xylella fastidiosa subsp. multiplex	IVIA6903	GCF_009669425	NZ_VCPP01000031.1	210	1	231	Variovorax sp. UC122_21 chromosome 1, complete sequence	Other bacteria
PRJNA544690	SAMN11867883	Xylella fastidiosa subsp. multiplex	IVIA6903	GCF_009669425	NZ_VCPP01000032.1	210	1	231	Agrobacterium tumefaciens strain CFBP6623 chromosome circular, complete sequence	Other bacteria
PRJNA544690	SAMN11867883	Xylella fastidiosa subsp. multiplex	IVIA6903	GCF_009669425	NZ_VCPP01000033.1	210	1	231	Jiangella alkaliphila strain DSM 45079 genome assembly, chromosome: I	Other bacteria
PRJNA544690	SAMN11867883	Xylella fastidiosa subsp. multiplex	IVIA6903	GCF_009669425	NZ_VCPP01000034.1	210	1	231	Achromobacter xylosoxidans NH44784-1996 complete genome	Other bacteria
PRJNA544690	SAMN11867883	Xylella fastidiosa subsp. multiplex	IVIA6903	GCF_009669425	NZ_VCPP01000035.1	210	1	231	Achromobacter insuavis strain TVCGH7788 chromosome, complete genome	Other bacteria
PRJNA544690	SAMN11867883	Xylella fastidiosa subsp. multiplex	IVIA6903	GCF_009669425	NZ_VCPP01000036.1	210	1	231	Achromobacter xylosoxidans H1_3_1 DNA, complete genome	Other bacteria
PRJNA544690	SAMN11867883	Xylella fastidiosa subsp. multiplex	IVIA6903	GCF_009669425	NZ_VCPP01000037.1	210	1	231	Achromobacter deleyi strain FDAARGOS_1050 chromosome, complete genome	Other bacteria
PRJNA544690	SAMN11867883	Xylella fastidiosa subsp. multiplex	IVIA6903	GCF_009669425	NZ_VCPP01000038.1	210	1	231	Sphingobium yanoikuyae strain A3 chromosome, complete genome	Other bacteria
PRJNA544690	SAMN11867883	Xylella fastidiosa subsp. multiplex	IVIA6903	GCF_009669425	NZ_VCPP01000039.1	211	1	232	Sphingobium yanoikuyae strain HAMBI_1842 chromosome, complete genome	Other bacteria
PRJNA544690	SAMN11867883	Xylella fastidiosa subsp. multiplex	IVIA6903	GCF_009669425	NZ_VCPP01000042.1	211	1	232	Achromobacter insuavis strain TVCGH7788 chromosome, complete genome	Other bacteria
PRJNA544690	SAMN11867883	Xylella fastidiosa subsp. multiplex	IVIA6903	GCF_009669425	NZ_VCPP01000043.1	211	1	232	Achromobacter insuavis strain TVCGH7788 chromosome, complete genome	Other bacteria
PRJNA544690	SAMN11867883	Xylella fastidiosa subsp. multiplex	IVIA6903	GCF_009669425	NZ_VCPP01000044.1	211	1	232		No Hits
PRJNA544690	SAMN11867883	Xylella fastidiosa subsp. multiplex	IVIA6903	GCF_009669425	NZ_VCPP01000045.1	211	1	232	Variovorax paradoxus strain VAI-C chromosome, complete genome	Other bacteria
PRJNA544690	SAMN11867883	Xylella fastidiosa subsp. multiplex	IVIA6903	GCF_009669425	NZ_VCPP01000046.1	211	1	232	Variovorax sp. UC122_21 chromosome 2, complete sequence	Other bacteria
PRJNA544690	SAMN11867883	Xylella fastidiosa subsp. multiplex	IVIA6903	GCF_009669425	NZ_VCPP01000048.1	211	1	232	Sphingobium yanoikuyae strain HAMBI_1842 chromosome, complete genome	Other bacteria
PRJNA544690	SAMN11867883	Xylella fastidiosa subsp. multiplex	IVIA6903	GCF_009669425	NZ_VCPP01000052.1	211	1	232	Xylella fastidiosa subsp. multiplex strain XYL1752/17 chromosome, complete genome	Xylella
PRJNA544690	SAMN11867883	Xylella fastidiosa subsp. multiplex	IVIA6903	GCF_009669425	NZ_VCPP01000058.1	212	1	233	Achromobacter xylosoxidans strain FDAARGOS_147, complete genome	Other bacteria
PRJNA544690	SAMN11867883	Xylella fastidiosa subsp. multiplex	IVIA6903	GCF_009669425	NZ_VCPP01000059.1	212	1	233	Achromobacter deleyi strain FDAARGOS_1050 chromosome, complete genome	Other bacteria
PRJNA544690	SAMN11867883	Xylella fastidiosa subsp. multiplex	IVIA6903	GCF_009669425	NZ_VCPP01000060.1	212	1	233	Bradyrhizobium sp. CCBAU 51765 chromosome, complete genome	Other bacteria
PRJNA544690	SAMN11867883	Xylella fastidiosa subsp. multiplex	IVIA6903	GCF_009669425	NZ_VCPP01000062.1	212	1	233	Achromobacter xylosoxidans strain zafu-3 chromosome, complete genome	Other bacteria
PRJNA544690	SAMN11867883	Xylella fastidiosa subsp. multiplex	IVIA6903	GCF_009669425	NZ_VCPP01000066.1	213	1	234	Achromobacter xylosoxidans strain L7 chromosome, complete genome	Other bacteria
PRJNA544690	SAMN11867883	Xylella fastidiosa subsp. multiplex	IVIA6903	GCF_009669425	NZ_VCPP01000067.1	213	1	234	Achromobacter denitrificans strain FDAARGOS_788 chromosome, complete genome	Other bacteria
PRJNA544690	SAMN11867883	Xylella fastidiosa subsp. multiplex	IVIA6903	GCF_009669425	NZ_VCPP01000070.1	214	1	235	Achromobacter xylosoxidans strain FDAARGOS_147, complete genome	Other bacteria
PRJNA544690	SAMN11867883	Xylella fastidiosa subsp. multiplex	IVIA6903	GCF_009669425	NZ_VCPP01000071.1	214	1	235	Variovorax sp. UC122_21 chromosome 1, complete sequence	Other bacteria
PRJNA544690	SAMN11867883	Xylella fastidiosa subsp. multiplex	IVIA6903	GCF_009669425	NZ_VCPP01000072.1	214	1	235	Achromobacter insolitus strain NCTC13520 genome assembly, chromosome: 1	Other bacteria
PRJNA544690	SAMN11867883	Xylella fastidiosa subsp. multiplex	IVIA6903	GCF_009669425	NZ_VCPP01000073.1	214	1	235	Sphingobium yanoikuyae strain A3 chromosome, complete genome	Other bacteria
PRJNA544690	SAMN11867883	Xylella fastidiosa subsp. multiplex	IVIA6903	GCF_009669425	NZ_VCPP01000074.1	214	1	235	Variovorax paradoxus strain VAI-C plasmid unnamed, complete sequence	Other bacteria
PRJNA544690	SAMN11867883	Xylella fastidiosa subsp. multiplex	IVIA6903	GCF_009669425	NZ_VCPP01000075.1	214	1	235	Achromobacter xylosoxidans strain TVCGH9188 chromosome, complete genome	Other bacteria
PRJNA544690	SAMN11867883	Xylella fastidiosa subsp. multiplex	IVIA6903	GCF_009669425	NZ_VCPP01000076.1	214	1	235	Rattus norvegicus poly (ADP-ribose) polymerase family, member 8 (Parp8), mRNA	Animalia
PRJNA544690	SAMN11867883	Xylella fastidiosa subsp. multiplex	IVIA6903	GCF_009669425	NZ_VCPP01000077.1	214	1	235	Achromobacter deleyi strain FDAARGOS_1050 chromosome, complete genome	Other bacteria
PRJNA544690	SAMN11867883	Xylella fastidiosa subsp. multiplex	IVIA6903	GCF_009669425	NZ_VCPP01000079.1	215	1	236	Variovorax paradoxus strain VAI-C chromosome, complete genome	Other bacteria
PRJNA544690	SAMN11867883	Xylella fastidiosa subsp. multiplex	IVIA6903	GCF_009669425	NZ_VCPP01000081.1	215	1	236		No Hits
PRJNA544690	SAMN11867883	Xylella fastidiosa subsp. multiplex	IVIA6903	GCF_009669425	NZ_VCPP01000082.1	215	1	236	Uncultured organism clone KBTEX_11 genomic sequence	Other bacteria
PRJNA544690	SAMN11867883	Xylella fastidiosa subsp. multiplex	IVIA6903	GCF_009669425	NZ_VCPP01000083.1	215	1	236		No Hits
PRJNA544690	SAMN11867883	Xylella fastidiosa subsp. multiplex	IVIA6903	GCF_009669425	NZ_VCPP01000084.1	215	1	236	Sphingobium sp. TA15 plasmid pTA15-1 DNA, complete sequence	Other bacteria
PRJNA544690	SAMN11867883	Xylella fastidiosa subsp. multiplex	IVIA6903	GCF_009669425	NZ_VCPP01000085.1	215	1	236	Achromobacter insuavis strain TVCGH7788 chromosome, complete genome	Other bacteria
PRJNA544690	SAMN11867883	Xylella fastidiosa subsp. multiplex	IVIA6903	GCF_009669425	NZ_VCPP01000086.1	215	1	236	Sphingobium yanoikuyae strain HAMBI_1842 plasmid unnamed01, complete sequence	Other bacteria
PRJNA544690	SAMN11867883	Xylella fastidiosa subsp. multiplex	IVIA6903	GCF_009669425	NZ_VCPP01000089.1	216	1	237	Variovorax sp. UC122_21 chromosome 2, complete sequence	Other bacteria
PRJNA544690	SAMN11867883	Xylella fastidiosa subsp. multiplex	IVIA6903	GCF_009669425	NZ_VCPP01000090.1	216	1	237	Variovorax sp. UC122_21 chromosome 1, complete sequence	Other bacteria
PRJNA544690	SAMN11867883	Xylella fastidiosa subsp. multiplex	IVIA6903	GCF_009669425	NZ_VCPP01000092.1	216	1	237	Bradyrhizobium sp. PSBB068 chromosome, complete genome	Other bacteria
PRJNA544690	SAMN11867883	Xylella fastidiosa subsp. multiplex	IVIA6903	GCF_009669425	NZ_VCPP01000093.1	216	1	237	Variovorax sp. UC122_21 chromosome 1, complete sequence	Other bacteria
PRJNA544690	SAMN11867883	Xylella fastidiosa subsp. multiplex	IVIA6903	GCF_009669425	NZ_VCPP01000094.1	216	1	237	Variovorax paradoxus strain VAI-C chromosome, complete genome	Other bacteria
PRJNA544690	SAMN11867883	Xylella fastidiosa subsp. multiplex	IVIA6903	GCF_009669425	NZ_VCPP01000095.1	216	1	237	Sphingobium sp. LF-16 chromosome, complete genome	Other bacteria
PRJNA544690	SAMN11867883	Xylella fastidiosa subsp. multiplex	IVIA6903	GCF_009669425	NZ_VCPP01000096.1	216	1	237	Sphingobium sp. WTD-1 chromosome, complete genome	Other bacteria
PRJNA544690	SAMN11867883	Xylella fastidiosa subsp. multiplex	IVIA6903	GCF_009669425	NZ_VCPP01000099.1	217	1	238	Enterobacteria phage T3, complete genome	Other bacteria
PRJNA544690	SAMN11867883	Xylella fastidiosa subsp. multiplex	IVIA6903	GCF_009669425	NZ_VCPP01000100.1	217	1	238	Achromobacter xylosoxidans strain TVCGH11534 chromosome, complete genome	Other bacteria
PRJNA544690	SAMN11867883	Xylella fastidiosa subsp. multiplex	IVIA6903	GCF_009669425	NZ_VCPP01000101.1	217	1	238	Sphingobium yanoikuyae strain HAMBI_1842 chromosome, complete genome	Other bacteria
PRJNA544690	SAMN11867883	Xylella fastidiosa subsp. multiplex	IVIA6903	GCF_009669425	NZ_VCPP01000102.1	217	1	238	Sphingobium yanoikuyae strain A3 chromosome, complete genome	Other bacteria
PRJNA544690	SAMN11867883	Xylella fastidiosa subsp. multiplex	IVIA6903	GCF_009669425	NZ_VCPP01000103.1	217	1	238	Variovorax sp. UC122_21 chromosome 2, complete sequence	Other bacteria
PRJNA544690	SAMN11867883	Xylella fastidiosa subsp. multiplex	IVIA6903	GCF_009669425	NZ_VCPP01000104.1	217	1	238	Variovorax sp. UC122_21 chromosome 1, complete sequence	Other bacteria
PRJNA544690	SAMN11867883	Xylella fastidiosa subsp. multiplex	IVIA6903	GCF_009669425	NZ_VCPP01000106.1	218	1	239	Mycolicibacterium frederiksbergense strain LB 501T chromosome	Other bacteria
PRJNA544690	SAMN11867883	Xylella fastidiosa subsp. multiplex	IVIA6903	GCF_009669425	NZ_VCPP01000107.1	218	1	239	Achromobacter ruhlandii strain SCCH3:ACH 33-1365 genome	Other bacteria
PRJNA544690	SAMN11867883	Xylella fastidiosa subsp. multiplex	IVIA6903	GCF_009669425	NZ_VCPP01000108.1	218	1	239	Sphingobium yanoikuyae strain A3 chromosome, complete genome	Other bacteria
PRJNA544690	SAMN11867883	Xylella fastidiosa subsp. multiplex	IVIA6903	GCF_009669425	NZ_VCPP01000109.1	218	1	239	Klebsiella pneumoniae strain GN02348 plasmid unnamed1, complete sequence	Other bacteria
PRJNA544690	SAMN11867883	Xylella fastidiosa subsp. multiplex	IVIA6903	GCF_009669425	NZ_VCPP01000110.1	218	1	239	Achromobacter insuavis strain TVCGH7788 chromosome, complete genome	Other bacteria
PRJNA544690	SAMN11867883	Xylella fastidiosa subsp. multiplex	IVIA6903	GCF_009669425	NZ_VCPP01000111.1	218	1	239	Achromobacter xylosoxidans strain TVCGH3154 chromosome, complete genome	Other bacteria
PRJNA544690	SAMN11867883	Xylella fastidiosa subsp. multiplex	IVIA6903	GCF_009669425	NZ_VCPP01000112.1	218	1	239	Achromobacter xylosoxidans strain FDAARGOS_147, complete genome	Other bacteria
PRJNA544690	SAMN11867883	Xylella fastidiosa subsp. multiplex	IVIA6903	GCF_009669425	NZ_VCPP01000113.1	218	1	239		No Hits
PRJNA544690	SAMN11867883	Xylella fastidiosa subsp. multiplex	IVIA6903	GCF_009669425	NZ_VCPP01000114.1	218	1	239	Achromobacter insuavis strain TVCGH7788 chromosome, complete genome	Other bacteria
PRJNA544690	SAMN11867883	Xylella fastidiosa subsp. multiplex	IVIA6903	GCF_009669425	NZ_VCPP01000115.1	218	1	239	Achromobacter insuavis strain TVCGH7788 chromosome, complete genome	Other bacteria
PRJNA544690	SAMN11867883	Xylella fastidiosa subsp. multiplex	IVIA6903	GCF_009669425	NZ_VCPP01000116.1	218	1	239		No Hits
PRJNA544690	SAMN11867883	Xylella fastidiosa subsp. multiplex	IVIA6903	GCF_009669425	NZ_VCPP01000117.1	219	1	240	Mycobacterium sp. ITM-2016-00316 chromosome	Other bacteria
PRJNA544690	SAMN11867883	Xylella fastidiosa subsp. multiplex	IVIA6903	GCF_009669425	NZ_VCPP01000118.1	219	1	240	Variovorax sp. UC122_21 chromosome 1, complete sequence	Other bacteria
PRJNA544690	SAMN11867883	Xylella fastidiosa subsp. multiplex	IVIA6903	GCF_009669425	NZ_VCPP01000119.1	219	1	240		No Hits
PRJNA544690	SAMN11867883	Xylella fastidiosa subsp. multiplex	IVIA6903	GCF_009669425	NZ_VCPP01000120.1	219	1	240	Achromobacter xylosoxidans strain L7 chromosome, complete genome	Other bacteria
PRJNA544690	SAMN11867883	Xylella fastidiosa subsp. multiplex	IVIA6903	GCF_009669425	NZ_VCPP01000122.1	219	1	240	Salmonella enterica subsp. enterica serovar 4,[5],12:i:- strain ZC055 plasmid pIncHI1B, complete sequence	Other bacteria
PRJNA544690	SAMN11867883	Xylella fastidiosa subsp. multiplex	IVIA6903	GCF_009669425	NZ_VCPP01000125.1	220	1	241	Sphingobium sp. WTD-1 chromosome, complete genome	Other bacteria
PRJNA544690	SAMN11867883	Xylella fastidiosa subsp. multiplex	IVIA6903	GCF_009669425	NZ_VCPP01000126.1	220	1	241	Achromobacter xylosoxidans strain L7 chromosome, complete genome	Other bacteria
PRJNA544690	SAMN11867883	Xylella fastidiosa subsp. multiplex	IVIA6903	GCF_009669425	NZ_VCPP01000127.1	220	1	241	Agrobacterium tumefaciens strain CFBP6624 chromosome circular, complete sequence	Other bacteria
PRJNA544690	SAMN11867883	Xylella fastidiosa subsp. multiplex	IVIA6903	GCF_009669425	NZ_VCPP01000130.1	220	1	241		No Hits
PRJNA544690	SAMN11867883	Xylella fastidiosa subsp. multiplex	IVIA6903	GCF_009669425	NZ_VCPP01000132.1	221	1	242	Variovorax paradoxus strain VAI-C plasmid unnamed, complete sequence	Other bacteria
PRJNA544690	SAMN11867883	Xylella fastidiosa subsp. multiplex	IVIA6903	GCF_009669425	NZ_VCPP01000137.1	221	1	242	Variovorax sp. UC122_21 chromosome 1, complete sequence	Other bacteria
PRJNA544690	SAMN11867883	Xylella fastidiosa subsp. multiplex	IVIA6903	GCF_009669425	NZ_VCPP01000138.1	221	1	242	Pseudomonas aeruginosa strain 2021CK-01445 chromosome, complete genome	Other bacteria
PRJNA544690	SAMN11867883	Xylella fastidiosa subsp. multiplex	IVIA6903	GCF_009669425	NZ_VCPP01000139.1	221	1	242	Achromobacter deleyi strain FDAARGOS_1050 chromosome, complete genome	Other bacteria
PRJNA544690	SAMN11867883	Xylella fastidiosa subsp. multiplex	IVIA6903	GCF_009669425	NZ_VCPP01000144.1	222	1	243	Variovorax sp. UC122_21 chromosome 1, complete sequence	Other bacteria
PRJNA544690	SAMN11867883	Xylella fastidiosa subsp. multiplex	IVIA6903	GCF_009669425	NZ_VCPP01000145.1	222	1	243	Agrobacterium tumefaciens strain CFBP6623 chromosome linear, complete sequence	Other bacteria
PRJNA544690	SAMN11867883	Xylella fastidiosa subsp. multiplex	IVIA6903	GCF_009669425	NZ_VCPP01000146.1	222	1	243	Variovorax sp. UC122_21 chromosome 1, complete sequence	Other bacteria
PRJNA544690	SAMN11867883	Xylella fastidiosa subsp. multiplex	IVIA6903	GCF_009669425	NZ_VCPP01000148.1	207	1	243	Variovorax sp. UC122_21 chromosome 1, complete sequence	Other bacteria
PRJNA544690	SAMN11867883	Xylella fastidiosa subsp. multiplex	IVIA6903	GCF_009669425	NZ_VCPP01000149.1	222	1	243	Achromobacter xylosoxidans H1_3_1 DNA, complete genome	Other bacteria
PRJNA544690	SAMN11867883	Xylella fastidiosa subsp. multiplex	IVIA6903	GCF_009669425	NZ_VCPP01000152.1	223	1	244	Sphingobium sp. PAMC28499 chromosome, complete genome	Other bacteria
PRJNA544690	SAMN11867883	Xylella fastidiosa subsp. multiplex	IVIA6903	GCF_009669425	NZ_VCPP01000154.1	223	1	244	Achromobacter veterisilvae strain AB1 chromosome, complete genome	Other bacteria
PRJNA544690	SAMN11867883	Xylella fastidiosa subsp. multiplex	IVIA6903	GCF_009669425	NZ_VCPP01000155.1	223	1	244	Achromobacter deleyi strain FDAARGOS_1050 chromosome, complete genome	Other bacteria
PRJNA544690	SAMN11867883	Xylella fastidiosa subsp. multiplex	IVIA6903	GCF_009669425	NZ_VCPP01000156.1	223	1	244		No Hits
PRJNA544690	SAMN11867883	Xylella fastidiosa subsp. multiplex	IVIA6903	GCF_009669425	NZ_VCPP01000157.1	223	1	244	Achromobacter insuavis strain TVCGH7788 chromosome, complete genome	Other bacteria
PRJNA544690	SAMN11867883	Xylella fastidiosa subsp. multiplex	IVIA6903	GCF_009669425	NZ_VCPP01000158.1	223	1	244	Achromobacter ruhlandii strain SCCH3:ACH 33-1365 genome	Other bacteria
PRJNA544690	SAMN11867883	Xylella fastidiosa subsp. multiplex	IVIA6903	GCF_009669425	NZ_VCPP01000159.1	223	1	244	Agrobacterium tumefaciens strain CFBP6624 chromosome linear, complete sequence	Other bacteria
PRJNA544690	SAMN11867883	Xylella fastidiosa subsp. multiplex	IVIA6903	GCF_009669425	NZ_VCPP01000161.1	223	1	244	Sphingobium yanoikuyae strain HAMBI_1842 chromosome, complete genome	Other bacteria
PRJNA544690	SAMN11867883	Xylella fastidiosa subsp. multiplex	IVIA6903	GCF_009669425	NZ_VCPP01000162.1	223	1	244	Achromobacter insuavis strain TVCGH7788 chromosome, complete genome	Other bacteria
PRJNA544690	SAMN11867883	Xylella fastidiosa subsp. multiplex	IVIA6903	GCF_009669425	NZ_VCPP01000165.1	224	1	245		No Hits
PRJNA544690	SAMN11867883	Xylella fastidiosa subsp. multiplex	IVIA6903	GCF_009669425	NZ_VCPP01000166.1	224	1	245	Agrobacterium tumefaciens strain CFBP6624 chromosome circular, complete sequence	Other bacteria
PRJNA544690	SAMN11867883	Xylella fastidiosa subsp. multiplex	IVIA6903	GCF_009669425	NZ_VCPP01000167.1	224	1	245	Sphingobium yanoikuyae strain HAMBI_1842 chromosome, complete genome	Other bacteria
PRJNA544690	SAMN11867883	Xylella fastidiosa subsp. multiplex	IVIA6903	GCF_009669425	NZ_VCPP01000171.1	225	1	246	Achromobacter ruhlandii strain SCCH3:ACH 33-1365 genome	Other bacteria
PRJNA544690	SAMN11867883	Xylella fastidiosa subsp. multiplex	IVIA6903	GCF_009669425	NZ_VCPP01000172.1	225	1	246		No Hits
PRJNA544690	SAMN11867883	Xylella fastidiosa subsp. multiplex	IVIA6903	GCF_009669425	NZ_VCPP01000174.1	226	1	247	Agrobacterium tumefaciens strain CFBP6623 chromosome circular, complete sequence	Other bacteria
PRJNA544690	SAMN11867883	Xylella fastidiosa subsp. multiplex	IVIA6903	GCF_009669425	NZ_VCPP01000175.1	226	1	247	Achromobacter xylosoxidans H1_3_1 DNA, complete genome	Other bacteria
PRJNA544690	SAMN11867883	Xylella fastidiosa subsp. multiplex	IVIA6903	GCF_009669425	NZ_VCPP01000176.1	226	1	247	Achromobacter xylosoxidans strain FDAARGOS_147, complete genome	Other bacteria
PRJNA544690	SAMN11867883	Xylella fastidiosa subsp. multiplex	IVIA6903	GCF_009669425	NZ_VCPP01000177.1	226	1	247	Achromobacter ruhlandii strain SCCH3:ACH 33-1365 genome	Other bacteria
PRJNA544690	SAMN11867883	Xylella fastidiosa subsp. multiplex	IVIA6903	GCF_009669425	NZ_VCPP01000178.1	226	1	247	Variovorax sp. UC122_21 chromosome 1, complete sequence	Other bacteria
PRJNA544690	SAMN11867883	Xylella fastidiosa subsp. multiplex	IVIA6903	GCF_009669425	NZ_VCPP01000179.1	226	1	247	Achromobacter denitrificans strain FDAARGOS_787 chromosome, complete genome	Other bacteria
PRJNA544690	SAMN11867883	Xylella fastidiosa subsp. multiplex	IVIA6903	GCF_009669425	NZ_VCPP01000181.1	227	1	248	Achromobacter deleyi strain FDAARGOS_1050 chromosome, complete genome	Other bacteria
PRJNA544690	SAMN11867883	Xylella fastidiosa subsp. multiplex	IVIA6903	GCF_009669425	NZ_VCPP01000182.1	227	1	248	Achromobacter ruhlandii strain SCCH3:ACH 33-1365 genome	Other bacteria
PRJNA544690	SAMN11867883	Xylella fastidiosa subsp. multiplex	IVIA6903	GCF_009669425	NZ_VCPP01000183.1	227	1	248	Achromobacter xylosoxidans strain L7 chromosome, complete genome	Other bacteria
PRJNA544690	SAMN11867883	Xylella fastidiosa subsp. multiplex	IVIA6903	GCF_009669425	NZ_VCPP01000184.1	227	1	248	Achromobacter sp. SS2-2022 chromosome, complete genome	Other bacteria
PRJNA544690	SAMN11867883	Xylella fastidiosa subsp. multiplex	IVIA6903	GCF_009669425	NZ_VCPP01000185.1	227	1	248	Agrobacterium tumefaciens strain CFBP6623 chromosome circular, complete sequence	Other bacteria
PRJNA544690	SAMN11867883	Xylella fastidiosa subsp. multiplex	IVIA6903	GCF_009669425	NZ_VCPP01000186.1	227	1	248	Achromobacter ruhlandii strain SCCH3:ACH 33-1365 genome	Other bacteria
PRJNA544690	SAMN11867883	Xylella fastidiosa subsp. multiplex	IVIA6903	GCF_009669425	NZ_VCPP01000187.1	227	1	248	Agrobacterium tumefaciens strain CFBP6624 chromosome circular, complete sequence	Other bacteria
PRJNA544690	SAMN11867883	Xylella fastidiosa subsp. multiplex	IVIA6903	GCF_009669425	NZ_VCPP01000188.1	227	1	248	Comamonas testosteroni TK102, complete genome	Other bacteria
PRJNA544690	SAMN11867883	Xylella fastidiosa subsp. multiplex	IVIA6903	GCF_009669425	NZ_VCPP01000189.1	227	1	248	Variovorax paradoxus strain VAI-C chromosome, complete genome	Other bacteria
PRJNA544690	SAMN11867883	Xylella fastidiosa subsp. multiplex	IVIA6903	GCF_009669425	NZ_VCPP01000191.1	228	1	249	Phenylobacterium montanum strain S6 chromosome, complete genome	Other bacteria
PRJNA544690	SAMN11867883	Xylella fastidiosa subsp. multiplex	IVIA6903	GCF_009669425	NZ_VCPP01000194.1	228	1	249	Variovorax paradoxus strain VAI-C chromosome, complete genome	Other bacteria
PRJNA544690	SAMN11867883	Xylella fastidiosa subsp. multiplex	IVIA6903	GCF_009669425	NZ_VCPP01000195.1	228	1	249		No Hits
PRJNA544690	SAMN11867883	Xylella fastidiosa subsp. multiplex	IVIA6903	GCF_009669425	NZ_VCPP01000197.1	229	1	250	Sphingomonas endolithica strain ZFBP2030 chromosome, complete genome	Other bacteria
PRJNA544690	SAMN11867883	Xylella fastidiosa subsp. multiplex	IVIA6903	GCF_009669425	NZ_VCPP01000198.1	229	1	250	Achromobacter sp. HNDS-1 chromosome, complete genome	Other bacteria
PRJNA544690	SAMN11867883	Xylella fastidiosa subsp. multiplex	IVIA6903	GCF_009669425	NZ_VCPP01000199.1	229	1	250	Lactiplantibacillus plantarum strain MRD5401 chromosome	Other bacteria
PRJNA544690	SAMN11867883	Xylella fastidiosa subsp. multiplex	IVIA6903	GCF_009669425	NZ_VCPP01000200.1	229	1	250	Achromobacter xylosoxidans H1_3_1 DNA, complete genome	Other bacteria
PRJNA544690	SAMN11867883	Xylella fastidiosa subsp. multiplex	IVIA6903	GCF_009669425	NZ_VCPP01000201.1	229	1	250	Achromobacter xylosoxidans strain L7 chromosome, complete genome	Other bacteria
PRJNA544690	SAMN11867883	Xylella fastidiosa subsp. multiplex	IVIA6903	GCF_009669425	NZ_VCPP01000202.1	229	1	250	PREDICTED: Rattus norvegicus bridging integrator 1 (Bin1), transcript variant X21, mRNA	Animalia
PRJNA544690	SAMN11867883	Xylella fastidiosa subsp. multiplex	IVIA6903	GCF_009669425	NZ_VCPP01000204.1	230	1	251	Achromobacter xylosoxidans strain TVCGH11534 chromosome, complete genome	Other bacteria
PRJNA544690	SAMN11867883	Xylella fastidiosa subsp. multiplex	IVIA6903	GCF_009669425	NZ_VCPP01000205.1	230	1	251	Variovorax paradoxus strain VAI-C chromosome, complete genome	Other bacteria
PRJNA544690	SAMN11867883	Xylella fastidiosa subsp. multiplex	IVIA6903	GCF_009669425	NZ_VCPP01000206.1	228	1	251	Variovorax sp. UC122_21 chromosome 1, complete sequence	Other bacteria
PRJNA544690	SAMN11867883	Xylella fastidiosa subsp. multiplex	IVIA6903	GCF_009669425	NZ_VCPP01000207.1	230	1	251	Cupriavidus cauae strain PHS1 chromosome 2, complete sequence	Other bacteria
PRJNA544690	SAMN11867883	Xylella fastidiosa subsp. multiplex	IVIA6903	GCF_009669425	NZ_VCPP01000208.1	230	1	251		No Hits
PRJNA544690	SAMN11867883	Xylella fastidiosa subsp. multiplex	IVIA6903	GCF_009669425	NZ_VCPP01000210.1	231	1	252	Sphingobium yanoikuyae strain HAMBI_1842 chromosome, complete genome	Other bacteria
PRJNA544690	SAMN11867883	Xylella fastidiosa subsp. multiplex	IVIA6903	GCF_009669425	NZ_VCPP01000212.1	231	1	252	Lactiplantibacillus plantarum strain WHH1701 chromosome, complete genome	Other bacteria
PRJNA544690	SAMN11867883	Xylella fastidiosa subsp. multiplex	IVIA6903	GCF_009669425	NZ_VCPP01000213.1	231	1	252	Achromobacter insuavis strain TVCGH7788 chromosome, complete genome	Other bacteria
PRJNA544690	SAMN11867883	Xylella fastidiosa subsp. multiplex	IVIA6903	GCF_009669425	NZ_VCPP01000214.1	231	1	252	Cutibacterium acnes strain W81 chromosome, complete genome	Other bacteria
PRJNA544690	SAMN11867883	Xylella fastidiosa subsp. multiplex	IVIA6903	GCF_009669425	NZ_VCPP01000215.1	231	1	252		No Hits
PRJNA544690	SAMN11867883	Xylella fastidiosa subsp. multiplex	IVIA6903	GCF_009669425	NZ_VCPP01000216.1	231	1	252	Achromobacter xylosoxidans strain TVCGH7820 chromosome, complete genome	Other bacteria
PRJNA544690	SAMN11867883	Xylella fastidiosa subsp. multiplex	IVIA6903	GCF_009669425	NZ_VCPP01000218.1	232	1	253	Pseudomonas putida strain SEH01 chromosome, complete genome	Other bacteria
PRJNA544690	SAMN11867883	Xylella fastidiosa subsp. multiplex	IVIA6903	GCF_009669425	NZ_VCPP01000219.1	232	1	253	Achromobacter xylosoxidans strain AX1 chromosome, complete genome	Other bacteria
PRJNA544690	SAMN11867883	Xylella fastidiosa subsp. multiplex	IVIA6903	GCF_009669425	NZ_VCPP01000220.1	232	1	253	Sphingobium yanoikuyae strain A3 chromosome, complete genome	Other bacteria
PRJNA544690	SAMN11867883	Xylella fastidiosa subsp. multiplex	IVIA6903	GCF_009669425	NZ_VCPP01000221.1	232	1	253	Agrobacterium tumefaciens strain CFBP6624 chromosome linear, complete sequence	Other bacteria
PRJNA544690	SAMN11867883	Xylella fastidiosa subsp. multiplex	IVIA6903	GCF_009669425	NZ_VCPP01000222.1	233	1	254	Klebsiella pneumoniae strain GN02348 plasmid unnamed1, complete sequence	Other bacteria
PRJNA544690	SAMN11867883	Xylella fastidiosa subsp. multiplex	IVIA6903	GCF_009669425	NZ_VCPP01000224.1	234	1	255	Bradyrhizobium sp. PSBB068 chromosome, complete genome	Other bacteria
PRJNA544690	SAMN11867883	Xylella fastidiosa subsp. multiplex	IVIA6903	GCF_009669425	NZ_VCPP01000225.1	234	1	255	Variovorax sp. UC122_21 chromosome 1, complete sequence	Other bacteria
PRJNA544690	SAMN11867883	Xylella fastidiosa subsp. multiplex	IVIA6903	GCF_009669425	NZ_VCPP01000228.1	234	1	255	Sphingobium yanoikuyae strain HAMBI_1842 chromosome, complete genome	Other bacteria
PRJNA544690	SAMN11867883	Xylella fastidiosa subsp. multiplex	IVIA6903	GCF_009669425	NZ_VCPP01000229.1	234	1	255	Achromobacter sp. EB05 chromosome, complete genome	Other bacteria
PRJNA544690	SAMN11867883	Xylella fastidiosa subsp. multiplex	IVIA6903	GCF_009669425	NZ_VCPP01000230.1	234	1	255	Sphingobium sp. SJ10-10 plasmid pSJG, complete sequence	Other bacteria
PRJNA544690	SAMN11867883	Xylella fastidiosa subsp. multiplex	IVIA6903	GCF_009669425	NZ_VCPP01000231.1	235	1	256	Variovorax paradoxus strain VAI-C chromosome, complete genome	Other bacteria
PRJNA544690	SAMN11867883	Xylella fastidiosa subsp. multiplex	IVIA6903	GCF_009669425	NZ_VCPP01000232.1	235	1	256	Mesoterricola silvestris W79 DNA, complete genome	Other bacteria
PRJNA544690	SAMN11867883	Xylella fastidiosa subsp. multiplex	IVIA6903	GCF_009669425	NZ_VCPP01000233.1	235	1	256	Desulfuromonas sp. DDH964, complete genome	Other bacteria
PRJNA544690	SAMN11867883	Xylella fastidiosa subsp. multiplex	IVIA6903	GCF_009669425	NZ_VCPP01000234.1	235	1	256		No Hits
PRJNA544690	SAMN11867883	Xylella fastidiosa subsp. multiplex	IVIA6903	GCF_009669425	NZ_VCPP01000235.1	235	1	256	Achromobacter xylosoxidans isolate R4 genome assembly, chromosome: BN2905	Other bacteria
PRJNA544690	SAMN11867883	Xylella fastidiosa subsp. multiplex	IVIA6903	GCF_009669425	NZ_VCPP01000236.1	235	1	256		No Hits
PRJNA544690	SAMN11867883	Xylella fastidiosa subsp. multiplex	IVIA6903	GCF_009669425	NZ_VCPP01000238.1	236	1	257	Achromobacter sp. HNDS-1 chromosome, complete genome	Other bacteria
PRJNA544690	SAMN11867883	Xylella fastidiosa subsp. multiplex	IVIA6903	GCF_009669425	NZ_VCPP01000239.1	236	1	257	Paracoccus sp. TOH chromosome 1, complete sequence	Other bacteria
PRJNA544690	SAMN11867883	Xylella fastidiosa subsp. multiplex	IVIA6903	GCF_009669425	NZ_VCPP01000240.1	236	1	257		No Hits
PRJNA544690	SAMN11867883	Xylella fastidiosa subsp. multiplex	IVIA6903	GCF_009669425	NZ_VCPP01000241.1	236	1	257	Sphingobium yanoikuyae strain CC4533 chromosome, complete genome	Other bacteria
PRJNA544690	SAMN11867883	Xylella fastidiosa subsp. multiplex	IVIA6903	GCF_009669425	NZ_VCPP01000242.1	236	1	257	Achromobacter xylosoxidans NH44784-1996 complete genome	Other bacteria
PRJNA544690	SAMN11867883	Xylella fastidiosa subsp. multiplex	IVIA6903	GCF_009669425	NZ_VCPP01000243.1	237	1	258		No Hits
PRJNA544690	SAMN11867883	Xylella fastidiosa subsp. multiplex	IVIA6903	GCF_009669425	NZ_VCPP01000244.1	237	1	258	Variovorax sp. UC122_21 chromosome 1, complete sequence	Other bacteria
PRJNA544690	SAMN11867883	Xylella fastidiosa subsp. multiplex	IVIA6903	GCF_009669425	NZ_VCPP01000245.1	237	1	258	Variovorax sp. UC122_21 chromosome 1, complete sequence	Other bacteria
PRJNA544690	SAMN11867883	Xylella fastidiosa subsp. multiplex	IVIA6903	GCF_009669425	NZ_VCPP01000246.1	237	1	258	Variovorax paradoxus strain VAI-C chromosome, complete genome	Other bacteria
PRJNA544690	SAMN11867883	Xylella fastidiosa subsp. multiplex	IVIA6903	GCF_009669425	NZ_VCPP01000247.1	237	1	258	Achromobacter insuavis strain TVCGH7788 chromosome, complete genome	Other bacteria
PRJNA544690	SAMN11867883	Xylella fastidiosa subsp. multiplex	IVIA6903	GCF_009669425	NZ_VCPP01000248.1	237	1	258	Variovorax paradoxus strain JBCE486 chromosome, complete genome	Other bacteria
PRJNA544690	SAMN11867883	Xylella fastidiosa subsp. multiplex	IVIA6903	GCF_009669425	NZ_VCPP01000249.1	237	1	258		No Hits
PRJNA544690	SAMN11867883	Xylella fastidiosa subsp. multiplex	IVIA6903	GCF_009669425	NZ_VCPP01000250.1	237	1	258		No Hits
PRJNA544690	SAMN11867883	Xylella fastidiosa subsp. multiplex	IVIA6903	GCF_009669425	NZ_VCPP01000251.1	237	1	258	Variovorax paradoxus strain VAI-C chromosome, complete genome	Other bacteria
PRJNA544690	SAMN11867883	Xylella fastidiosa subsp. multiplex	IVIA6903	GCF_009669425	NZ_VCPP01000252.1	238	1	259	Achromobacter xylosoxidans strain FDAARGOS_147, complete genome	Other bacteria
PRJNA544690	SAMN11867883	Xylella fastidiosa subsp. multiplex	IVIA6903	GCF_009669425	NZ_VCPP01000253.1	238	1	259	Variovorax sp. UC122_21 chromosome 2, complete sequence	Other bacteria
PRJNA544690	SAMN11867883	Xylella fastidiosa subsp. multiplex	IVIA6903	GCF_009669425	NZ_VCPP01000254.1	238	1	259	Variovorax sp. V118 DNA, complete genome	Other bacteria
PRJNA544690	SAMN11867883	Xylella fastidiosa subsp. multiplex	IVIA6903	GCF_009669425	NZ_VCPP01000255.1	238	1	259		No Hits
PRJNA544690	SAMN11867883	Xylella fastidiosa subsp. multiplex	IVIA6903	GCF_009669425	NZ_VCPP01000256.1	239	1	260	Achromobacter xylosoxidans strain TVCGH4589 chromosome, complete genome	Other bacteria
PRJNA544690	SAMN11867883	Xylella fastidiosa subsp. multiplex	IVIA6903	GCF_009669425	NZ_VCPP01000257.1	239	1	260		No Hits
PRJNA544690	SAMN11867883	Xylella fastidiosa subsp. multiplex	IVIA6903	GCF_009669425	NZ_VCPP01000258.1	239	1	260	Sphingobium yanoikuyae strain A3 chromosome, complete genome	Other bacteria
PRJNA544690	SAMN11867883	Xylella fastidiosa subsp. multiplex	IVIA6903	GCF_009669425	NZ_VCPP01000259.1	239	1	260		No Hits
PRJNA544690	SAMN11867883	Xylella fastidiosa subsp. multiplex	IVIA6903	GCF_009669425	NZ_VCPP01000260.1	240	1	261	Cutibacterium acnes strain W81 chromosome, complete genome	Other bacteria
PRJNA544690	SAMN11867883	Xylella fastidiosa subsp. multiplex	IVIA6903	GCF_009669425	NZ_VCPP01000261.1	240	1	261	Cutibacterium acnes strain W81 chromosome, complete genome	Other bacteria
PRJNA544690	SAMN11867883	Xylella fastidiosa subsp. multiplex	IVIA6903	GCF_009669425	NZ_VCPP01000262.1	240	1	261	Variovorax sp. UC122_21 chromosome 1, complete sequence	Other bacteria
PRJNA544690	SAMN11867883	Xylella fastidiosa subsp. multiplex	IVIA6903	GCF_009669425	NZ_VCPP01000263.1	240	1	261	Variovorax paradoxus strain VAI-C chromosome, complete genome	Other bacteria
PRJNA544690	SAMN11867883	Xylella fastidiosa subsp. multiplex	IVIA6903	GCF_009669425	NZ_VCPP01000264.1	241	1	262	Achromobacter denitrificans strain FDAARGOS_787 chromosome, complete genome	Other bacteria
PRJNA544690	SAMN11867883	Xylella fastidiosa subsp. multiplex	IVIA6903	GCF_009669425	NZ_VCPP01000266.1	241	1	262	Sphingobium sp. LF-16 chromosome, complete genome	Other bacteria
PRJNA544690	SAMN11867883	Xylella fastidiosa subsp. multiplex	IVIA6903	GCF_009669425	NZ_VCPP01000267.1	241	1	262	Sphingomonas aliaeris strain DH-S5 plasmid punnamed1, complete sequence	Other bacteria
PRJNA544690	SAMN11867883	Xylella fastidiosa subsp. multiplex	IVIA6903	GCF_009669425	NZ_VCPP01000268.1	241	1	262	PREDICTED: Rattus norvegicus E74 like ETS transcription factor 2 (Elf2), transcript variant X9, mRNA	Animalia
PRJNA544690	SAMN11867883	Xylella fastidiosa subsp. multiplex	IVIA6903	GCF_009669425	NZ_VCPP01000269.1	242	1	263	Deinococcus metallilatus strain MA1002 plasmid unnamed1, complete sequence	Other bacteria
PRJNA544690	SAMN11867883	Xylella fastidiosa subsp. multiplex	IVIA6903	GCF_009669425	NZ_VCPP01000270.1	242	1	263	Agrobacterium tumefaciens strain CFBP6623 chromosome circular, complete sequence	Other bacteria
PRJNA544690	SAMN11867883	Xylella fastidiosa subsp. multiplex	IVIA6903	GCF_009669425	NZ_VCPP01000272.1	243	1	264	Variovorax sp. RA8 genome assembly, chromosome: 1	Other bacteria
PRJNA544690	SAMN11867883	Xylella fastidiosa subsp. multiplex	IVIA6903	GCF_009669425	NZ_VCPP01000273.1	243	1	264	Rhodoferax sp. BAB1 chromosome, complete genome	Other bacteria
PRJNA544690	SAMN11867883	Xylella fastidiosa subsp. multiplex	IVIA6903	GCF_009669425	NZ_VCPP01000274.1	243	1	264	Mycobacterium sp. ITM-2016-00316 chromosome	Other bacteria
PRJNA544690	SAMN11867883	Xylella fastidiosa subsp. multiplex	IVIA6903	GCF_009669425	NZ_VCPP01000275.1	243	1	264	Agrobacterium tumefaciens strain CFBP6624 chromosome circular, complete sequence	Other bacteria
PRJNA544690	SAMN11867883	Xylella fastidiosa subsp. multiplex	IVIA6903	GCF_009669425	NZ_VCPP01000276.1	243	1	264	Sphingobium yanoikuyae strain A3 chromosome, complete genome	Other bacteria
PRJNA544690	SAMN11867883	Xylella fastidiosa subsp. multiplex	IVIA6903	GCF_009669425	NZ_VCPP01000277.1	244	1	265	Achromobacter deleyi strain FDAARGOS_1050 chromosome, complete genome	Other bacteria
PRJNA544690	SAMN11867883	Xylella fastidiosa subsp. multiplex	IVIA6903	GCF_009669425	NZ_VCPP01000278.1	244	1	265		No Hits
PRJNA544690	SAMN11867883	Xylella fastidiosa subsp. multiplex	IVIA6903	GCF_009669425	NZ_VCPP01000279.1	244	1	265	Achromobacter xylosoxidans strain FDAARGOS_147, complete genome	Other bacteria
PRJNA544690	SAMN11867883	Xylella fastidiosa subsp. multiplex	IVIA6903	GCF_009669425	NZ_VCPP01000280.1	239	1	266	Bosea sp. Tri-49, complete sequence	Other bacteria
PRJNA544690	SAMN11867883	Xylella fastidiosa subsp. multiplex	IVIA6903	GCF_009669425	NZ_VCPP01000281.1	245	1	266	Achromobacter insuavis strain TVCGH7788 chromosome, complete genome	Other bacteria
PRJNA544690	SAMN11867883	Xylella fastidiosa subsp. multiplex	IVIA6903	GCF_009669425	NZ_VCPP01000282.1	245	1	266	Achromobacter xylosoxidans strain AX1 chromosome, complete genome	Other bacteria
PRJNA544690	SAMN11867883	Xylella fastidiosa subsp. multiplex	IVIA6903	GCF_009669425	NZ_VCPP01000283.1	245	1	266		No Hits
PRJNA544690	SAMN11867883	Xylella fastidiosa subsp. multiplex	IVIA6903	GCF_009669425	NZ_VCPP01000284.1	245	1	266	Variovorax paradoxus strain VAI-C chromosome, complete genome	Other bacteria
PRJNA544690	SAMN11867883	Xylella fastidiosa subsp. multiplex	IVIA6903	GCF_009669425	NZ_VCPP01000285.1	245	1	266	Sphingobium yanoikuyae strain HAMBI_1842 chromosome, complete genome	Other bacteria
PRJNA544690	SAMN11867883	Xylella fastidiosa subsp. multiplex	IVIA6903	GCF_009669425	NZ_VCPP01000287.1	246	1	267	Achromobacter xylosoxidans H1_3_1 DNA, complete genome	Other bacteria
PRJNA544690	SAMN11867883	Xylella fastidiosa subsp. multiplex	IVIA6903	GCF_009669425	NZ_VCPP01000288.1	246	1	267	Sphingobium yanoikuyae strain CC4533 chromosome, complete genome	Other bacteria
PRJNA544690	SAMN11867883	Xylella fastidiosa subsp. multiplex	IVIA6903	GCF_009669425	NZ_VCPP01000289.1	247	1	268	Achromobacter xylosoxidans strain FDAARGOS_147, complete genome	Other bacteria
PRJNA544690	SAMN11867883	Xylella fastidiosa subsp. multiplex	IVIA6903	GCF_009669425	NZ_VCPP01000290.1	247	1	268	Variovorax sp. UC122_21 chromosome 2, complete sequence	Other bacteria
PRJNA544690	SAMN11867883	Xylella fastidiosa subsp. multiplex	IVIA6903	GCF_009669425	NZ_VCPP01000291.1	247	1	268	Agrobacterium tumefaciens strain CFBP6624 chromosome linear, complete sequence	Other bacteria
PRJNA544690	SAMN11867883	Xylella fastidiosa subsp. multiplex	IVIA6903	GCF_009669425	NZ_VCPP01000292.1	248	1	269	Achromobacter sp. HNDS-1 chromosome, complete genome	Other bacteria
PRJNA544690	SAMN11867883	Xylella fastidiosa subsp. multiplex	IVIA6903	GCF_009669425	NZ_VCPP01000293.1	248	1	269	Achromobacter sp. MFA1 R4 genome assembly, chromosome: I	Other bacteria
PRJNA544690	SAMN11867883	Xylella fastidiosa subsp. multiplex	IVIA6903	GCF_009669425	NZ_VCPP01000294.1	248	1	269	Mycolicibacterium fluoranthenivorans strain 2A chromosome	Other bacteria
PRJNA544690	SAMN11867883	Xylella fastidiosa subsp. multiplex	IVIA6903	GCF_009669425	NZ_VCPP01000295.1	248	1	269		No Hits
PRJNA544690	SAMN11867883	Xylella fastidiosa subsp. multiplex	IVIA6903	GCF_009669425	NZ_VCPP01000296.1	248	1	269	Variovorax paradoxus strain VAI-C chromosome, complete genome	Other bacteria
PRJNA544690	SAMN11867883	Xylella fastidiosa subsp. multiplex	IVIA6903	GCF_009669425	NZ_VCPP01000297.1	249	1	270	Microvirga ossetica strain V5/3M, complete sequence	Other bacteria
PRJNA544690	SAMN11867883	Xylella fastidiosa subsp. multiplex	IVIA6903	GCF_009669425	NZ_VCPP01000298.1	249	1	270	Brevundimonas sp. SL130 chromosome	Other bacteria
PRJNA544690	SAMN11867883	Xylella fastidiosa subsp. multiplex	IVIA6903	GCF_009669425	NZ_VCPP01000299.1	249	1	270	Agrobacterium tumefaciens strain CFBP6624 chromosome circular, complete sequence	Other bacteria
PRJNA544690	SAMN11867883	Xylella fastidiosa subsp. multiplex	IVIA6903	GCF_009669425	NZ_VCPP01000302.1	250	1	271	Achromobacter sp. EB05 chromosome, complete genome	Other bacteria
PRJNA544690	SAMN11867883	Xylella fastidiosa subsp. multiplex	IVIA6903	GCF_009669425	NZ_VCPP01000303.1	250	1	271		No Hits
PRJNA544690	SAMN11867883	Xylella fastidiosa subsp. multiplex	IVIA6903	GCF_009669425	NZ_VCPP01000304.1	250	1	271	Achromobacter deleyi strain FDAARGOS_1050 chromosome, complete genome	Other bacteria
PRJNA544690	SAMN11867883	Xylella fastidiosa subsp. multiplex	IVIA6903	GCF_009669425	NZ_VCPP01000305.1	250	1	271	Agrobacterium tumefaciens strain CFBP6624 chromosome linear, complete sequence	Other bacteria
PRJNA544690	SAMN11867883	Xylella fastidiosa subsp. multiplex	IVIA6903	GCF_009669425	NZ_VCPP01000306.1	250	1	271	Sphingobium yanoikuyae strain A3 chromosome, complete genome	Other bacteria
PRJNA544690	SAMN11867883	Xylella fastidiosa subsp. multiplex	IVIA6903	GCF_009669425	NZ_VCPP01000307.1	250	1	271		No Hits
PRJNA544690	SAMN11867883	Xylella fastidiosa subsp. multiplex	IVIA6903	GCF_009669425	NZ_VCPP01000308.1	251	1	272	Achromobacter sp. EB05 chromosome, complete genome	Other bacteria
PRJNA544690	SAMN11867883	Xylella fastidiosa subsp. multiplex	IVIA6903	GCF_009669425	NZ_VCPP01000312.1	251	1	272	Achromobacter xylosoxidans strain TVCGH3154 chromosome, complete genome	Other bacteria
PRJNA544690	SAMN11867883	Xylella fastidiosa subsp. multiplex	IVIA6903	GCF_009669425	NZ_VCPP01000313.1	251	1	272	Achromobacter xylosoxidans strain L7 chromosome, complete genome	Other bacteria
PRJNA544690	SAMN11867883	Xylella fastidiosa subsp. multiplex	IVIA6903	GCF_009669425	NZ_VCPP01000314.1	251	1	272	Achromobacter xylosoxidans strain FDAARGOS_147, complete genome	Other bacteria
PRJNA544690	SAMN11867883	Xylella fastidiosa subsp. multiplex	IVIA6903	GCF_009669425	NZ_VCPP01000315.1	251	1	272	Achromobacter insolitus strain NCTC13520 genome assembly, chromosome: 1	Other bacteria
PRJNA544690	SAMN11867883	Xylella fastidiosa subsp. multiplex	IVIA6903	GCF_009669425	NZ_VCPP01000316.1	252	1	273	Agrobacterium tumefaciens strain CFBP6623 chromosome circular, complete sequence	Other bacteria
PRJNA544690	SAMN11867883	Xylella fastidiosa subsp. multiplex	IVIA6903	GCF_009669425	NZ_VCPP01000317.1	252	1	273	Achromobacter xylosoxidans strain GN050 chromosome, complete genome	Other bacteria
PRJNA544690	SAMN11867883	Xylella fastidiosa subsp. multiplex	IVIA6903	GCF_009669425	NZ_VCPP01000318.1	252	1	273	Achromobacter veterisilvae strain AB1 chromosome, complete genome	Other bacteria
PRJNA544690	SAMN11867883	Xylella fastidiosa subsp. multiplex	IVIA6903	GCF_009669425	NZ_VCPP01000319.1	252	1	273		No Hits
PRJNA544690	SAMN11867883	Xylella fastidiosa subsp. multiplex	IVIA6903	GCF_009669425	NZ_VCPP01000320.1	252	1	273	Escherichia coli isolate 30859_5#60 genome assembly, chromosome: 1	Other bacteria
PRJNA544690	SAMN11867883	Xylella fastidiosa subsp. multiplex	IVIA6903	GCF_009669425	NZ_VCPP01000321.1	252	1	273	Variovorax paradoxus strain VAI-C plasmid unnamed, complete sequence	Other bacteria
PRJNA544690	SAMN11867883	Xylella fastidiosa subsp. multiplex	IVIA6903	GCF_009669425	NZ_VCPP01000322.1	252	1	273	Achromobacter xylosoxidans H1_3_1 DNA, complete genome	Other bacteria
PRJNA544690	SAMN11867883	Xylella fastidiosa subsp. multiplex	IVIA6903	GCF_009669425	NZ_VCPP01000323.1	252	1	273	Pseudomonas aeruginosa strain 2021CK-01445 chromosome, complete genome	Other bacteria
PRJNA544690	SAMN11867883	Xylella fastidiosa subsp. multiplex	IVIA6903	GCF_009669425	NZ_VCPP01000324.1	253	1	274	Achromobacter insuavis strain TVCGH7788 chromosome, complete genome	Other bacteria
PRJNA544690	SAMN11867883	Xylella fastidiosa subsp. multiplex	IVIA6903	GCF_009669425	NZ_VCPP01000325.1	253	1	274	Variovorax sp. UC122_21 chromosome 2, complete sequence	Other bacteria
PRJNA544690	SAMN11867883	Xylella fastidiosa subsp. multiplex	IVIA6903	GCF_009669425	NZ_VCPP01000326.1	253	1	274	Sphingobium yanoikuyae strain YC-XJ2 chromosome, complete genome	Other bacteria
PRJNA544690	SAMN11867883	Xylella fastidiosa subsp. multiplex	IVIA6903	GCF_009669425	NZ_VCPP01000327.1	253	1	274	Achromobacter deleyi strain FDAARGOS_1050 chromosome, complete genome	Other bacteria
PRJNA544690	SAMN11867883	Xylella fastidiosa subsp. multiplex	IVIA6903	GCF_009669425	NZ_VCPP01000328.1	253	1	274	Achromobacter ruhlandii strain SCCH3:ACH 33-1365 genome	Other bacteria
PRJNA544690	SAMN11867883	Xylella fastidiosa subsp. multiplex	IVIA6903	GCF_009669425	NZ_VCPP01000329.1	253	1	274		No Hits
PRJNA544690	SAMN11867883	Xylella fastidiosa subsp. multiplex	IVIA6903	GCF_009669425	NZ_VCPP01000331.1	254	1	275	Roseococcus microcysteis strain NIBR12 chromosome, complete genome	Plantae
PRJNA544690	SAMN11867883	Xylella fastidiosa subsp. multiplex	IVIA6903	GCF_009669425	NZ_VCPP01000332.1	253	1	276	Methylobacter sp. YRD-M1 chromosome, complete genome	Other bacteria
PRJNA544690	SAMN11867883	Xylella fastidiosa subsp. multiplex	IVIA6903	GCF_009669425	NZ_VCPP01000333.1	256	1	277	Achromobacter xylosoxidans strain TVCGH11534 chromosome, complete genome	Other bacteria
PRJNA544690	SAMN11867883	Xylella fastidiosa subsp. multiplex	IVIA6903	GCF_009669425	NZ_VCPP01000335.1	256	1	277	Streptomyces zaomyceticus strain NBC_00415 chromosome, complete genome	Other bacteria
PRJNA544690	SAMN11867883	Xylella fastidiosa subsp. multiplex	IVIA6903	GCF_009669425	NZ_VCPP01000336.1	256	1	277		No Hits
PRJNA544690	SAMN11867883	Xylella fastidiosa subsp. multiplex	IVIA6903	GCF_009669425	NZ_VCPP01000337.1	256	1	277	Achromobacter deleyi strain FDAARGOS_1050 chromosome, complete genome	Other bacteria
PRJNA544690	SAMN11867883	Xylella fastidiosa subsp. multiplex	IVIA6903	GCF_009669425	NZ_VCPP01000338.1	256	1	277	Achromobacter deleyi strain FDAARGOS_1050 chromosome, complete genome	Other bacteria
PRJNA544690	SAMN11867883	Xylella fastidiosa subsp. multiplex	IVIA6903	GCF_009669425	NZ_VCPP01000341.1	257	1	278	Sphingobium yanoikuyae strain HAMBI_1842 chromosome, complete genome	Other bacteria
PRJNA544690	SAMN11867883	Xylella fastidiosa subsp. multiplex	IVIA6903	GCF_009669425	NZ_VCPP01000342.1	257	1	278	Sphingobium yanoikuyae strain HAMBI_1842 chromosome, complete genome	Other bacteria
PRJNA544690	SAMN11867883	Xylella fastidiosa subsp. multiplex	IVIA6903	GCF_009669425	NZ_VCPP01000343.1	257	1	278	Streptomyces sp. NBC_01092 chromosome, complete genome	Other bacteria
PRJNA544690	SAMN11867883	Xylella fastidiosa subsp. multiplex	IVIA6903	GCF_009669425	NZ_VCPP01000344.1	257	1	278	Achromobacter sp. EB05 chromosome, complete genome	Other bacteria
PRJNA544690	SAMN11867883	Xylella fastidiosa subsp. multiplex	IVIA6903	GCF_009669425	NZ_VCPP01000345.1	257	1	278	Variovorax sp. UC122_21 chromosome 2, complete sequence	Other bacteria
PRJNA544690	SAMN11867883	Xylella fastidiosa subsp. multiplex	IVIA6903	GCF_009669425	NZ_VCPP01000346.1	257	1	278	Achromobacter deleyi strain FDAARGOS_1050 chromosome, complete genome	Other bacteria
PRJNA544690	SAMN11867883	Xylella fastidiosa subsp. multiplex	IVIA6903	GCF_009669425	NZ_VCPP01000347.1	257	1	278		No Hits
PRJNA544690	SAMN11867883	Xylella fastidiosa subsp. multiplex	IVIA6903	GCF_009669425	NZ_VCPP01000348.1	258	1	279		No Hits
PRJNA544690	SAMN11867883	Xylella fastidiosa subsp. multiplex	IVIA6903	GCF_009669425	NZ_VCPP01000349.1	258	1	279	Agrobacterium tumefaciens strain CFBP6624 chromosome circular, complete sequence	Other bacteria
PRJNA544690	SAMN11867883	Xylella fastidiosa subsp. multiplex	IVIA6903	GCF_009669425	NZ_VCPP01000350.1	258	1	279	Achromobacter sp. B7 chromosome, complete genome	Other bacteria
PRJNA544690	SAMN11867883	Xylella fastidiosa subsp. multiplex	IVIA6903	GCF_009669425	NZ_VCPP01000351.1	258	1	279		No Hits
PRJNA544690	SAMN11867883	Xylella fastidiosa subsp. multiplex	IVIA6903	GCF_009669425	NZ_VCPP01000352.1	258	1	279	Achromobacter insuavis strain TVCGH7788 chromosome, complete genome	Other bacteria
PRJNA544690	SAMN11867883	Xylella fastidiosa subsp. multiplex	IVIA6903	GCF_009669425	NZ_VCPP01000353.1	258	1	279		No Hits
PRJNA544690	SAMN11867883	Xylella fastidiosa subsp. multiplex	IVIA6903	GCF_009669425	NZ_VCPP01000355.1	259	1	280	Achromobacter denitrificans strain BP1 chromosome, complete genome	Other bacteria
PRJNA544690	SAMN11867883	Xylella fastidiosa subsp. multiplex	IVIA6903	GCF_009669425	NZ_VCPP01000356.1	259	1	280	Agrobacterium tumefaciens strain CFBP6623 chromosome circular, complete sequence	Other bacteria
PRJNA544690	SAMN11867883	Xylella fastidiosa subsp. multiplex	IVIA6903	GCF_009669425	NZ_VCPP01000357.1	259	1	280	Rhizobium sp. ZX09 plasmid unnamed1, complete sequence	Plantae
PRJNA544690	SAMN11867883	Xylella fastidiosa subsp. multiplex	IVIA6903	GCF_009669425	NZ_VCPP01000360.1	267	1	288	Bradyrhizobium sp. SK17 chromosome, complete genome	Other bacteria
PRJNA544690	SAMN11867883	Xylella fastidiosa subsp. multiplex	IVIA6903	GCF_009669425	NZ_VCPP01000361.1	268	1	289	Variovorax sp. UC122_21 chromosome 1, complete sequence	Other bacteria
PRJNA544690	SAMN11867883	Xylella fastidiosa subsp. multiplex	IVIA6903	GCF_009669425	NZ_VCPP01000363.1	270	1	291	Sphingobium yanoikuyae strain HAMBI_1842 chromosome, complete genome	Other bacteria
PRJNA544690	SAMN11867883	Xylella fastidiosa subsp. multiplex	IVIA6903	GCF_009669425	NZ_VCPP01000365.1	272	1	293	Achromobacter deleyi strain FDAARGOS_1050 chromosome, complete genome	Other bacteria
PRJNA544690	SAMN11867883	Xylella fastidiosa subsp. multiplex	IVIA6903	GCF_009669425	NZ_VCPP01000371.1	277	1	298	Achromobacter xylosoxidans strain TVCGH3154 chromosome, complete genome	Other bacteria
PRJNA544690	SAMN11867883	Xylella fastidiosa subsp. multiplex	IVIA6903	GCF_009669425	NZ_VCPP01000374.1	262	1	301	Achromobacter insuavis strain TVCGH7788 chromosome, complete genome	Other bacteria
PRJNA544690	SAMN11867883	Xylella fastidiosa subsp. multiplex	IVIA6903	GCF_009669425	NZ_VCPP01000375.1	281	1	302	Achromobacter deleyi strain FDAARGOS_1050 chromosome, complete genome	Other bacteria
PRJNA544690	SAMN11867883	Xylella fastidiosa subsp. multiplex	IVIA6903	GCF_009669425	NZ_VCPP01000378.1	286	1	307	Variovorax sp. UC122_21 chromosome 1, complete sequence	Other bacteria
PRJNA544690	SAMN11867883	Xylella fastidiosa subsp. multiplex	IVIA6903	GCF_009669425	NZ_VCPP01000385.1	295	1	316	Rattus norvegicus isolate PL6767 cytochrome b (CYTB) gene, partial cds; mitochondrial	Mitochondria
PRJNA544690	SAMN11867883	Xylella fastidiosa subsp. multiplex	IVIA6903	GCF_009669425	NZ_VCPP01000393.1	311	1	332	Achromobacter ruhlandii strain SCCH94 Ach2121706 chromosome	Other bacteria
PRJNA544690	SAMN11867883	Xylella fastidiosa subsp. multiplex	IVIA6903	GCF_009669425	NZ_VCPP01000394.1	311	1	332	Achromobacter denitrificans strain FDAARGOS_787 chromosome, complete genome	Other bacteria
PRJNA544690	SAMN11867883	Xylella fastidiosa subsp. multiplex	IVIA6903	GCF_009669425	NZ_VCPP01000395.1	313	1	334	Achromobacter ruhlandii strain SCCH3:ACH 33-1365 genome	Other bacteria
PRJNA544690	SAMN11867883	Xylella fastidiosa subsp. multiplex	IVIA6903	GCF_009669425	NZ_VCPP01000405.1	336	1	357		No Hits
PRJNA544690	SAMN11867883	Xylella fastidiosa subsp. multiplex	IVIA6903	GCF_009669425	NZ_VCPP01000406.1	343	1	364	Achromobacter xylosoxidans strain DDA01 chromosome, complete genome	Other bacteria
PRJNA544690	SAMN11867883	Xylella fastidiosa subsp. multiplex	IVIA6903	GCF_009669425	NZ_VCPP01000411.1	347	1	381	Achromobacter sp. EB05 chromosome, complete genome	Other bacteria
PRJNA544690	SAMN11867883	Xylella fastidiosa subsp. multiplex	IVIA6903	GCF_009669425	NZ_VCPP01000416.1	401	1	422	Achromobacter xylosoxidans strain FDAARGOS_147, complete genome	Other bacteria
PRJNA544690	SAMN11878160	Xylella fastidiosa subsp. multiplex	IAS-AXF212H7	GCF_009669445	NZ_VCPQ01000023.1	208	1	229	Lactiplantibacillus plantarum strain GX17 isolate faeces chromosome, complete genome	Other bacteria
PRJNA544690	SAMN11878160	Xylella fastidiosa subsp. multiplex	IAS-AXF212H7	GCF_009669445	NZ_VCPQ01000028.1	209	1	230	Liquorilactobacillus nagelii DSM 13675 plasmid unnamed	Other bacteria
PRJNA544690	SAMN11878160	Xylella fastidiosa subsp. multiplex	IAS-AXF212H7	GCF_009669445	NZ_VCPQ01000034.1	209	1	230	Lactiplantibacillus plantarum strain MRD5401 chromosome	Other bacteria
PRJNA544690	SAMN11878160	Xylella fastidiosa subsp. multiplex	IAS-AXF212H7	GCF_009669445	NZ_VCPQ01000041.1	210	1	231	Rattus norvegicus CD99 mRNA, partial cds	Animalia
PRJNA544690	SAMN11878160	Xylella fastidiosa subsp. multiplex	IAS-AXF212H7	GCF_009669445	NZ_VCPQ01000046.1	211	1	232	Mus musculus BAC clone RP24-230N9 from chromosome 12, complete sequence	Animalia
PRJNA544690	SAMN11878160	Xylella fastidiosa subsp. multiplex	IAS-AXF212H7	GCF_009669445	NZ_VCPQ01000062.1	213	1	234	Rattus norvegicus strain SHR/Mes mitochondrion, complete genome	Mitochondria
PRJNA544690	SAMN11878160	Xylella fastidiosa subsp. multiplex	IAS-AXF212H7	GCF_009669445	NZ_VCPQ01000074.1	215	1	236	PREDICTED: Rattus norvegicus glutathione S-transferase pi 1 (Gstp1), transcript variant X1, mRNA	Animalia
PRJNA544690	SAMN11878160	Xylella fastidiosa subsp. multiplex	IAS-AXF212H7	GCF_009669445	NZ_VCPQ01000083.1	216	1	237	PREDICTED: Rattus norvegicus translin (Tsn), transcript variant X2, mRNA	Animalia
PRJNA544690	SAMN11878160	Xylella fastidiosa subsp. multiplex	IAS-AXF212H7	GCF_009669445	NZ_VCPQ01000091.1	218	1	239	Lactiplantibacillus plantarum strain VHProbi P32 chromosome, complete genome	Other bacteria
PRJNA544690	SAMN11878160	Xylella fastidiosa subsp. multiplex	IAS-AXF212H7	GCF_009669445	NZ_VCPQ01000100.1	220	1	241	Xylella taiwanensis strain PLS433 chromosome, complete genome	Xylella
PRJNA544690	SAMN11878160	Xylella fastidiosa subsp. multiplex	IAS-AXF212H7	GCF_009669445	NZ_VCPQ01000101.1	220	1	241		No Hits
PRJNA544690	SAMN11878160	Xylella fastidiosa subsp. multiplex	IAS-AXF212H7	GCF_009669445	NZ_VCPQ01000104.1	221	1	242	Lactiplantibacillus plantarum strain MWLp-12 chromosome, complete genome	Other bacteria
PRJNA544690	SAMN11878160	Xylella fastidiosa subsp. multiplex	IAS-AXF212H7	GCF_009669445	NZ_VCPQ01000105.1	221	1	242		No Hits
PRJNA544690	SAMN11878160	Xylella fastidiosa subsp. multiplex	IAS-AXF212H7	GCF_009669445	NZ_VCPQ01000115.1	223	1	244	MAG: uncultured Gaiellaceae bacterium isolate MFD09964.bin.c.1 genome assembly, chromosome: 1	Other bacteria
PRJNA544690	SAMN11878160	Xylella fastidiosa subsp. multiplex	IAS-AXF212H7	GCF_009669445	NZ_VCPQ01000119.1	224	1	245		No Hits
PRJNA544690	SAMN11878160	Xylella fastidiosa subsp. multiplex	IAS-AXF212H7	GCF_009669445	NZ_VCPQ01000123.1	225	1	246	Lactiplantibacillus plantarum strain PU3 chromosome, complete genome	Other bacteria
PRJNA544690	SAMN11878160	Xylella fastidiosa subsp. multiplex	IAS-AXF212H7	GCF_009669445	NZ_VCPQ01000133.1	232	1	253		No Hits
PRJNA544690	SAMN11878160	Xylella fastidiosa subsp. multiplex	IAS-AXF212H7	GCF_009669445	NZ_VCPQ01000141.1	235	1	256	Lactiplantibacillus plantarum strain WHH1701 chromosome, complete genome	Other bacteria
PRJNA544690	SAMN11878160	Xylella fastidiosa subsp. multiplex	IAS-AXF212H7	GCF_009669445	NZ_VCPQ01000142.1	235	1	256	Lactiplantibacillus plantarum strain GX17 isolate faeces chromosome, complete genome	Other bacteria
PRJNA544690	SAMN11878160	Xylella fastidiosa subsp. multiplex	IAS-AXF212H7	GCF_009669445	NZ_VCPQ01000147.1	237	1	258	Rattus norvegicus actin, beta, mRNA (cDNA clone MGC:72783 IMAGE:6920838), complete cds	Animalia
PRJNA544690	SAMN11878160	Xylella fastidiosa subsp. multiplex	IAS-AXF212H7	GCF_009669445	NZ_VCPQ01000158.1	246	1	267	Rattus norvegicus F-box protein 2 (Fbxo2), mRNA	Animalia
PRJNA544690	SAMN11878160	Xylella fastidiosa subsp. multiplex	IAS-AXF212H7	GCF_009669445	NZ_VCPQ01000165.1	251	1	272		No Hits
PRJNA544690	SAMN11878160	Xylella fastidiosa subsp. multiplex	IAS-AXF212H7	GCF_009669445	NZ_VCPQ01000174.1	258	1	279	Rattus norvegicus myelin basic protein transcript variant 1 (Mbp) mRNA, complete cds, alternatively spliced	Animalia
PRJNA544690	SAMN11878160	Xylella fastidiosa subsp. multiplex	IAS-AXF212H7	GCF_009669445	NZ_VCPQ01000222.1	364	1	385	Leuconostoc mesenteroides subsp. mesenteroides strain KCTC 3733 plasmid pMBLR00, complete sequence	Other bacteria
PRJNA544690	SAMN11881272	Xylella fastidiosa subsp. multiplex	IAS-AXF-235T10	GCF_009669465	NZ_VCQO01000026.1	208	1	229	Lactiplantibacillus plantarum strain CMTB-TF1 plasmid unnamed1, complete sequence	Other bacteria
PRJNA544690	SAMN11881272	Xylella fastidiosa subsp. multiplex	IAS-AXF-235T10	GCF_009669465	NZ_VCQO01000027.1	208	1	229	Lactobacillus plantarum strain 5-2, complete genome	Other bacteria
PRJNA544690	SAMN11881272	Xylella fastidiosa subsp. multiplex	IAS-AXF-235T10	GCF_009669465	NZ_VCQO01000105.1	215	1	236		No Hits
PRJNA544690	SAMN11881272	Xylella fastidiosa subsp. multiplex	IAS-AXF-235T10	GCF_009669465	NZ_VCQO01000114.1	216	1	237		No Hits
PRJNA544690	SAMN11881272	Xylella fastidiosa subsp. multiplex	IAS-AXF-235T10	GCF_009669465	NZ_VCQO01000118.1	217	1	238		No Hits
PRJNA544690	SAMN11881272	Xylella fastidiosa subsp. multiplex	IAS-AXF-235T10	GCF_009669465	NZ_VCQO01000121.1	217	1	238		No Hits
PRJNA544690	SAMN11881272	Xylella fastidiosa subsp. multiplex	IAS-AXF-235T10	GCF_009669465	NZ_VCQO01000130.1	218	1	239		No Hits
PRJNA544690	SAMN11881272	Xylella fastidiosa subsp. multiplex	IAS-AXF-235T10	GCF_009669465	NZ_VCQO01000140.1	220	1	241	Lactiplantibacillus plantarum strain ZW59 plasmid pZW5A, complete sequence	Other bacteria
PRJNA544690	SAMN11881272	Xylella fastidiosa subsp. multiplex	IAS-AXF-235T10	GCF_009669465	NZ_VCQO01000141.1	220	1	241		No Hits
PRJNA544690	SAMN11881272	Xylella fastidiosa subsp. multiplex	IAS-AXF-235T10	GCF_009669465	NZ_VCQO01000151.1	222	1	243	PREDICTED: Rattus norvegicus ankyrin repeat domain 13a (Ankrd13a), transcript variant X4, mRNA	Animalia
PRJNA544690	SAMN11881272	Xylella fastidiosa subsp. multiplex	IAS-AXF-235T10	GCF_009669465	NZ_VCQO01000163.1	223	1	244	Liquorilactobacillus hordei strain TMW 1.1822 plasmid pL11822-2, complete sequence	Other bacteria
PRJNA544690	SAMN11881272	Xylella fastidiosa subsp. multiplex	IAS-AXF-235T10	GCF_009669465	NZ_VCQO01000171.1	224	1	245		No Hits
PRJNA544690	SAMN11881272	Xylella fastidiosa subsp. multiplex	IAS-AXF-235T10	GCF_009669465	NZ_VCQO01000173.1	225	1	246	Lactiplantibacillus plantarum strain VHProbi M25 plasmid pAM25, complete sequence	Other bacteria
PRJNA544690	SAMN11881272	Xylella fastidiosa subsp. multiplex	IAS-AXF-235T10	GCF_009669465	NZ_VCQO01000174.1	225	1	246		No Hits
PRJNA544690	SAMN11881272	Xylella fastidiosa subsp. multiplex	IAS-AXF-235T10	GCF_009669465	NZ_VCQO01000184.1	227	1	248	PREDICTED: Rattus norvegicus proteolipid protein 1 (Plp1), transcript variant X8, mRNA	Animalia
PRJNA544690	SAMN11881272	Xylella fastidiosa subsp. multiplex	IAS-AXF-235T10	GCF_009669465	NZ_VCQO01000189.1	228	1	249	Lactiplantibacillus plantarum strain GX17 isolate faeces chromosome, complete genome	Other bacteria
PRJNA544690	SAMN11881272	Xylella fastidiosa subsp. multiplex	IAS-AXF-235T10	GCF_009669465	NZ_VCQO01000198.1	231	1	252	Rat leukocyte common antigen-related phosphatase (LAR) mRNA, complete cds	Animalia
PRJNA544690	SAMN11881272	Xylella fastidiosa subsp. multiplex	IAS-AXF-235T10	GCF_009669465	NZ_VCQO01000201.1	232	1	253	Lactiplantibacillus plantarum strain AUSA004 chromosome, complete genome	Other bacteria
PRJNA544690	SAMN11881272	Xylella fastidiosa subsp. multiplex	IAS-AXF-235T10	GCF_009669465	NZ_VCQO01000202.1	232	1	253		No Hits
PRJNA544690	SAMN11881272	Xylella fastidiosa subsp. multiplex	IAS-AXF-235T10	GCF_009669465	NZ_VCQO01000212.1	236	1	257	PREDICTED: Rattus norvegicus exocyst complex component 7 (Exoc7), transcript variant X4, mRNA	Animalia
PRJNA544690	SAMN11881272	Xylella fastidiosa subsp. multiplex	IAS-AXF-235T10	GCF_009669465	NZ_VCQO01000217.1	238	1	259	Lactiplantibacillus plantarum strain PU3 chromosome, complete genome	Other bacteria
PRJNA544690	SAMN11881272	Xylella fastidiosa subsp. multiplex	IAS-AXF-235T10	GCF_009669465	NZ_VCQO01000218.1	238	1	259	Lactiplantibacillus plantarum strain PU3 chromosome, complete genome	Other bacteria
PRJNA544690	SAMN11881272	Xylella fastidiosa subsp. multiplex	IAS-AXF-235T10	GCF_009669465	NZ_VCQO01000219.1	238	1	259	Mus musculus 6 BAC RP23-345O17 (Roswell Park Cancer Institute (C57BL/6J Female) Mouse BAC Library) complete sequence	Animalia
PRJNA544690	SAMN11881272	Xylella fastidiosa subsp. multiplex	IAS-AXF-235T10	GCF_009669465	NZ_VCQO01000221.1	239	1	260	Bremerella sp. TYQ1 chromosome, complete genome	Other bacteria
PRJNA544690	SAMN11881272	Xylella fastidiosa subsp. multiplex	IAS-AXF-235T10	GCF_009669465	NZ_VCQO01000224.1	240	1	261	Lactiplantibacillus plantarum strain GX17 isolate faeces chromosome, complete genome	Other bacteria
PRJNA544690	SAMN11881272	Xylella fastidiosa subsp. multiplex	IAS-AXF-235T10	GCF_009669465	NZ_VCQO01000225.1	240	1	261		No Hits
PRJNA544690	SAMN11881272	Xylella fastidiosa subsp. multiplex	IAS-AXF-235T10	GCF_009669465	NZ_VCQO01000230.1	244	1	265		No Hits
PRJNA544690	SAMN11881272	Xylella fastidiosa subsp. multiplex	IAS-AXF-235T10	GCF_009669465	NZ_VCQO01000231.1	245	1	266	Lactiplantibacillus plantarum strain BR2-12 chromosome, complete genome	Other bacteria
PRJNA544690	SAMN11881272	Xylella fastidiosa subsp. multiplex	IAS-AXF-235T10	GCF_009669465	NZ_VCQO01000240.1	248	1	269	Lactiplantibacillus plantarum strain Ep-M17 chromosome, complete genome	Other bacteria
PRJNA544690	SAMN11881272	Xylella fastidiosa subsp. multiplex	IAS-AXF-235T10	GCF_009669465	NZ_VCQO01000245.1	251	1	272	Rattus norvegicus actin, beta, mRNA (cDNA clone MGC:72783 IMAGE:6920838), complete cds	Animalia
PRJNA544690	SAMN11881272	Xylella fastidiosa subsp. multiplex	IAS-AXF-235T10	GCF_009669465	NZ_VCQO01000247.1	252	1	273	PREDICTED: Rattus norvegicus proteolipid protein 1 (Plp1), transcript variant X8, mRNA	Animalia
PRJNA544690	SAMN11881272	Xylella fastidiosa subsp. multiplex	IAS-AXF-235T10	GCF_009669465	NZ_VCQO01000250.1	255	1	276	Rattus norvegicus actin, beta, mRNA (cDNA clone MGC:72783 IMAGE:6920838), complete cds	Animalia
PRJNA544690	SAMN11881272	Xylella fastidiosa subsp. multiplex	IAS-AXF-235T10	GCF_009669465	NZ_VCQO01000257.1	258	1	279	Lactiplantibacillus plantarum strain PU3 chromosome, complete genome	Other bacteria
PRJNA544690	SAMN11881272	Xylella fastidiosa subsp. multiplex	IAS-AXF-235T10	GCF_009669465	NZ_VCQO01000260.1	260	1	281		No Hits
PRJNA544690	SAMN11881272	Xylella fastidiosa subsp. multiplex	IAS-AXF-235T10	GCF_009669465	NZ_VCQO01000266.1	263	1	284	Rattus norvegicus QKI, KH domain containing RNA binding (Qki), transcript variant 2, mRNA	Animalia
PRJNA544690	SAMN11881272	Xylella fastidiosa subsp. multiplex	IAS-AXF-235T10	GCF_009669465	NZ_VCQO01000269.1	269	1	290	Rattus norvegicus strain L4 mitochondrion, complete genome	Mitochondria
PRJNA544690	SAMN11881272	Xylella fastidiosa subsp. multiplex	IAS-AXF-235T10	GCF_009669465	NZ_VCQO01000316.1	366	1	387	PREDICTED: Rattus norvegicus myelin basic protein (Mbp), transcript variant X5, mRNA	Animalia
PRJNA544690	SAMN11891201	Xylella fastidiosa subsp. multiplex	XYL1981	GCF_009669455	NZ_VDCJ01000029.1	209	1	230	Lactiplantibacillus plantarum strain AUSA004 chromosome, complete genome	Other bacteria
PRJNA544690	SAMN11891201	Xylella fastidiosa subsp. multiplex	XYL1981	GCF_009669455	NZ_VDCJ01000037.1	210	1	231	Cutibacterium acnes SZ2 DNA, complete genome	Other bacteria
PRJNA544690	SAMN11891201	Xylella fastidiosa subsp. multiplex	XYL1981	GCF_009669455	NZ_VDCJ01000038.1	210	1	231	Cutibacterium acnes strain EASDk81A chromosome, complete genome	Other bacteria
PRJNA544690	SAMN11891201	Xylella fastidiosa subsp. multiplex	XYL1981	GCF_009669455	NZ_VDCJ01000045.1	211	1	232	Lactiplantibacillus plantarum strain AUSA004 chromosome, complete genome	Other bacteria
PRJNA544690	SAMN11891201	Xylella fastidiosa subsp. multiplex	XYL1981	GCF_009669455	NZ_VDCJ01000054.1	212	1	233	Allobaculum sp. Allo2 chromosome, complete genome	Other bacteria
PRJNA544690	SAMN11891201	Xylella fastidiosa subsp. multiplex	XYL1981	GCF_009669455	NZ_VDCJ01000062.1	213	1	234		No Hits
PRJNA544690	SAMN11891201	Xylella fastidiosa subsp. multiplex	XYL1981	GCF_009669455	NZ_VDCJ01000069.1	213	1	234	PREDICTED: Rattus norvegicus HECT domain E3 ubiquitin protein ligase 1 (Hectd1), transcript variant X6, mRNA	Animalia
PRJNA544690	SAMN11891201	Xylella fastidiosa subsp. multiplex	XYL1981	GCF_009669455	NZ_VDCJ01000076.1	215	1	236	Lactiplantibacillus plantarum strain X7021 plasmid unnamed6, complete sequence	Other bacteria
PRJNA544690	SAMN11891201	Xylella fastidiosa subsp. multiplex	XYL1981	GCF_009669455	NZ_VDCJ01000080.1	217	1	238	Microbacterium aurum strain KACC 15219 chromosome, complete genome	Other bacteria
PRJNA544690	SAMN11891201	Xylella fastidiosa subsp. multiplex	XYL1981	GCF_009669455	NZ_VDCJ01000093.1	220	1	241		No Hits
PRJNA544690	SAMN11891201	Xylella fastidiosa subsp. multiplex	XYL1981	GCF_009669455	NZ_VDCJ01000094.1	220	1	241	PREDICTED: Rattus rattus EEF1A lysine methyltransferase 2 (Eef1akmt2), transcript variant X4, mRNA	Animalia
PRJNA544690	SAMN11891201	Xylella fastidiosa subsp. multiplex	XYL1981	GCF_009669455	NZ_VDCJ01000105.1	223	1	244		No Hits
PRJNA544690	SAMN11891201	Xylella fastidiosa subsp. multiplex	XYL1981	GCF_009669455	NZ_VDCJ01000107.1	224	1	245	Xylella fastidiosa subsp. multiplex strain XYL1752/17 chromosome, complete genome	Xylella
PRJNA544690	SAMN11891201	Xylella fastidiosa subsp. multiplex	XYL1981	GCF_009669455	NZ_VDCJ01000115.1	226	1	247	Lactiplantibacillus plantarum strain GX17 isolate faeces chromosome, complete genome	Other bacteria
PRJNA544690	SAMN11891201	Xylella fastidiosa subsp. multiplex	XYL1981	GCF_009669455	NZ_VDCJ01000116.1	226	1	247	Lactiplantibacillus plantarum strain KF511 chromosome, complete genome	Other bacteria
PRJNA544690	SAMN11891201	Xylella fastidiosa subsp. multiplex	XYL1981	GCF_009669455	NZ_VDCJ01000124.1	230	1	251	Xylella fastidiosa subsp. multiplex strain XYL1752/17 chromosome, complete genome	Xylella
PRJNA544690	SAMN11891201	Xylella fastidiosa subsp. multiplex	XYL1981	GCF_009669455	NZ_VDCJ01000126.1	231	1	252		No Hits
PRJNA544690	SAMN11891201	Xylella fastidiosa subsp. multiplex	XYL1981	GCF_009669455	NZ_VDCJ01000130.1	233	1	254		No Hits
PRJNA544690	SAMN11891201	Xylella fastidiosa subsp. multiplex	XYL1981	GCF_009669455	NZ_VDCJ01000131.1	233	1	254	Lactiplantibacillus plantarum strain SRCM102022 chromosome, complete genome	Other bacteria
PRJNA544690	SAMN11891201	Xylella fastidiosa subsp. multiplex	XYL1981	GCF_009669455	NZ_VDCJ01000141.1	236	1	257	Propionibacterium acnes ATCC 11828, complete genome	Other bacteria
PRJNA544690	SAMN11891201	Xylella fastidiosa subsp. multiplex	XYL1981	GCF_009669455	NZ_VDCJ01000143.1	237	1	258	Lactiplantibacillus plantarum strain GX17 isolate faeces chromosome, complete genome	Other bacteria
PRJNA544690	SAMN11891201	Xylella fastidiosa subsp. multiplex	XYL1981	GCF_009669455	NZ_VDCJ01000146.1	238	1	259		No Hits
PRJNA544690	SAMN11891201	Xylella fastidiosa subsp. multiplex	XYL1981	GCF_009669455	NZ_VDCJ01000147.1	238	1	259	Lactiplantibacillus plantarum strain GX17 isolate faeces chromosome, complete genome	Other bacteria
PRJNA544690	SAMN11891201	Xylella fastidiosa subsp. multiplex	XYL1981	GCF_009669455	NZ_VDCJ01000148.1	239	1	260		No Hits
PRJNA544690	SAMN11891201	Xylella fastidiosa subsp. multiplex	XYL1981	GCF_009669455	NZ_VDCJ01000154.1	242	1	264		No Hits
PRJNA544690	SAMN11891201	Xylella fastidiosa subsp. multiplex	XYL1981	GCF_009669455	NZ_VDCJ01000162.1	248	1	269	Cutibacterium acnes strain EASDk81A chromosome, complete genome	Other bacteria
PRJNA544690	SAMN11891201	Xylella fastidiosa subsp. multiplex	XYL1981	GCF_009669455	NZ_VDCJ01000163.1	248	1	269		No Hits
PRJNA544690	SAMN11891201	Xylella fastidiosa subsp. multiplex	XYL1981	GCF_009669455	NZ_VDCJ01000166.1	250	1	271	Sphingopyxis sp. DBS4 chromosome, complete genome	Other bacteria
PRJNA544690	SAMN11891201	Xylella fastidiosa subsp. multiplex	XYL1981	GCF_009669455	NZ_VDCJ01000167.1	251	1	272		No Hits
PRJNA544690	SAMN11891201	Xylella fastidiosa subsp. multiplex	XYL1981	GCF_009669455	NZ_VDCJ01000178.1	262	1	283	Sphingopyxis indica strain MC4 plasmid pMC4, complete sequence	Other bacteria
PRJNA544690	SAMN11891208	Xylella fastidiosa subsp. multiplex	XYL1752	GCF_009669505	NZ_VDCK01000026.1	208	1	229		No Hits
PRJNA544690	SAMN11891208	Xylella fastidiosa subsp. multiplex	XYL1752	GCF_009669505	NZ_VDCK01000027.1	208	1	229		No Hits
PRJNA544690	SAMN11891208	Xylella fastidiosa subsp. multiplex	XYL1752	GCF_009669505	NZ_VDCK01000029.1	208	1	229	Lactiplantibacillus plantarum strain AUSA004 chromosome, complete genome	Other bacteria
PRJNA544690	SAMN11891208	Xylella fastidiosa subsp. multiplex	XYL1752	GCF_009669505	NZ_VDCK01000037.1	209	1	230	Xylella fastidiosa subsp. multiplex strain XYL1752/17 chromosome, complete genome	Xylella
PRJNA544690	SAMN11891208	Xylella fastidiosa subsp. multiplex	XYL1752	GCF_009669505	NZ_VDCK01000038.1	209	1	230	Rattus norvegicus NCK-associated protein 1, mRNA (cDNA clone IMAGE:7310896), partial cds	Animalia
PRJNA544690	SAMN11891208	Xylella fastidiosa subsp. multiplex	XYL1752	GCF_009669505	NZ_VDCK01000051.1	212	1	233	Lactobacillus brevis BSO 464 plasmid pLb464-6, complete sequence	Other bacteria
PRJNA544690	SAMN11891208	Xylella fastidiosa subsp. multiplex	XYL1752	GCF_009669505	NZ_VDCK01000053.1	212	1	233	PREDICTED: Mus musculus coiled-coil and C2 domain containing 1B (Cc2d1b), transcript variant X6, misc_RNA	Animalia
PRJNA544690	SAMN11891208	Xylella fastidiosa subsp. multiplex	XYL1752	GCF_009669505	NZ_VDCK01000057.1	213	1	234		No Hits
PRJNA544690	SAMN11891208	Xylella fastidiosa subsp. multiplex	XYL1752	GCF_009669505	NZ_VDCK01000075.1	215	1	236	Xylella fastidiosa subsp. multiplex strain XYL1752/17 chromosome, complete genome	Xylella
PRJNA544690	SAMN11891208	Xylella fastidiosa subsp. multiplex	XYL1752	GCF_009669505	NZ_VDCK01000079.1	216	1	237	PREDICTED: Rattus norvegicus DnaJ heat shock protein family (Hsp40) member B2 (Dnajb2), transcript variant X2, mRNA	Animalia
PRJNA544690	SAMN11891208	Xylella fastidiosa subsp. multiplex	XYL1752	GCF_009669505	NZ_VDCK01000094.1	218	1	239		No Hits
PRJNA544690	SAMN11891208	Xylella fastidiosa subsp. multiplex	XYL1752	GCF_009669505	NZ_VDCK01000095.1	218	1	239		No Hits
PRJNA544690	SAMN11891208	Xylella fastidiosa subsp. multiplex	XYL1752	GCF_009669505	NZ_VDCK01000105.1	219	1	240		No Hits
PRJNA544690	SAMN11891208	Xylella fastidiosa subsp. multiplex	XYL1752	GCF_009669505	NZ_VDCK01000108.1	220	1	241	Propionibacterium acnes ATCC 11828, complete genome	Other bacteria
PRJNA544690	SAMN11891208	Xylella fastidiosa subsp. multiplex	XYL1752	GCF_009669505	NZ_VDCK01000111.1	221	1	242	PREDICTED: Rattus norvegicus semaphorin 6A (Sema6a), transcript variant X3, mRNA	Animalia
PRJNA544690	SAMN11891208	Xylella fastidiosa subsp. multiplex	XYL1752	GCF_009669505	NZ_VDCK01000113.1	222	1	243	Escherichia coli strain 98212 chromosome, complete genome	Other bacteria
PRJNA544690	SAMN11891208	Xylella fastidiosa subsp. multiplex	XYL1752	GCF_009669505	NZ_VDCK01000115.1	222	1	243	Xylella fastidiosa subsp. multiplex strain XYL1752/17 chromosome, complete genome	Xylella
PRJNA544690	SAMN11891208	Xylella fastidiosa subsp. multiplex	XYL1752	GCF_009669505	NZ_VDCK01000120.1	224	1	245		No Hits
PRJNA544690	SAMN11891208	Xylella fastidiosa subsp. multiplex	XYL1752	GCF_009669505	NZ_VDCK01000126.1	225	1	246		No Hits
PRJNA544690	SAMN11891208	Xylella fastidiosa subsp. multiplex	XYL1752	GCF_009669505	NZ_VDCK01000128.1	225	1	246	Flavobacterium ammonificans SHINM13 DNA, complete genome	Other bacteria
PRJNA544690	SAMN11891208	Xylella fastidiosa subsp. multiplex	XYL1752	GCF_009669505	NZ_VDCK01000134.1	226	1	247	Cutibacterium acnes strain HKGB3 chromosome	Other bacteria
PRJNA544690	SAMN11891208	Xylella fastidiosa subsp. multiplex	XYL1752	GCF_009669505	NZ_VDCK01000136.1	226	1	247		No Hits
PRJNA544690	SAMN11891208	Xylella fastidiosa subsp. multiplex	XYL1752	GCF_009669505	NZ_VDCK01000142.1	228	1	249	Rattus norvegicus G protein-coupled receptor 107 (Gpr107), mRNA	Animalia
PRJNA544690	SAMN11891208	Xylella fastidiosa subsp. multiplex	XYL1752	GCF_009669505	NZ_VDCK01000143.1	228	1	249		No Hits
PRJNA544690	SAMN11891208	Xylella fastidiosa subsp. multiplex	XYL1752	GCF_009669505	NZ_VDCK01000150.1	231	1	252	Lactiplantibacillus plantarum strain PU3 chromosome, complete genome	Other bacteria
PRJNA544690	SAMN11891208	Xylella fastidiosa subsp. multiplex	XYL1752	GCF_009669505	NZ_VDCK01000154.1	233	1	254	Lactiplantibacillus plantarum strain LS/07 chromosome, complete genome	Other bacteria
PRJNA544690	SAMN11891208	Xylella fastidiosa subsp. multiplex	XYL1752	GCF_009669505	NZ_VDCK01000159.1	235	1	256	Cutibacterium acnes strain W81 chromosome, complete genome	Other bacteria
PRJNA544690	SAMN11891208	Xylella fastidiosa subsp. multiplex	XYL1752	GCF_009669505	NZ_VDCK01000167.1	237	1	258		No Hits
PRJNA544690	SAMN11891208	Xylella fastidiosa subsp. multiplex	XYL1752	GCF_009669505	NZ_VDCK01000168.1	237	1	258		No Hits
PRJNA544690	SAMN11891208	Xylella fastidiosa subsp. multiplex	XYL1752	GCF_009669505	NZ_VDCK01000169.1	237	1	258		No Hits
PRJNA544690	SAMN11891208	Xylella fastidiosa subsp. multiplex	XYL1752	GCF_009669505	NZ_VDCK01000174.1	239	1	260		No Hits
PRJNA544690	SAMN11891208	Xylella fastidiosa subsp. multiplex	XYL1752	GCF_009669505	NZ_VDCK01000176.1	240	1	261	Lactiplantibacillus plantarum strain GX17 isolate faeces chromosome, complete genome	Other bacteria
PRJNA544690	SAMN11891208	Xylella fastidiosa subsp. multiplex	XYL1752	GCF_009669505	NZ_VDCK01000182.1	241	1	262	Pseudomonas aeruginosa strain NY5524 chromosome, complete genome	Other bacteria
PRJNA544690	SAMN11891208	Xylella fastidiosa subsp. multiplex	XYL1752	GCF_009669505	NZ_VDCK01000184.1	242	1	263		No Hits
PRJNA544690	SAMN11891208	Xylella fastidiosa subsp. multiplex	XYL1752	GCF_009669505	NZ_VDCK01000185.1	242	1	263	Xylella fastidiosa subsp. multiplex strain XYL1752/17 chromosome, complete genome	Xylella
PRJNA544690	SAMN11891208	Xylella fastidiosa subsp. multiplex	XYL1752	GCF_009669505	NZ_VDCK01000186.1	243	1	264	Human DNA sequence from clone RP11-182B22 on chromosome 1, complete sequence	Animalia
PRJNA544690	SAMN11891208	Xylella fastidiosa subsp. multiplex	XYL1752	GCF_009669505	NZ_VDCK01000189.1	244	1	265		No Hits
PRJNA544690	SAMN11891208	Xylella fastidiosa subsp. multiplex	XYL1752	GCF_009669505	NZ_VDCK01000192.1	245	1	266		No Hits
PRJNA544690	SAMN11891208	Xylella fastidiosa subsp. multiplex	XYL1752	GCF_009669505	NZ_VDCK01000194.1	246	1	267		No Hits
PRJNA544690	SAMN11891208	Xylella fastidiosa subsp. multiplex	XYL1752	GCF_009669505	NZ_VDCK01000201.1	248	1	269		No Hits
PRJNA544690	SAMN11891208	Xylella fastidiosa subsp. multiplex	XYL1752	GCF_009669505	NZ_VDCK01000204.1	248	1	269		No Hits
PRJNA544690	SAMN11891208	Xylella fastidiosa subsp. multiplex	XYL1752	GCF_009669505	NZ_VDCK01000206.1	250	1	271	Lactiplantibacillus plantarum strain MRD5401 chromosome	Other bacteria
PRJNA544690	SAMN11891208	Xylella fastidiosa subsp. multiplex	XYL1752	GCF_009669505	NZ_VDCK01000220.1	256	1	277		No Hits
PRJNA544690	SAMN11891208	Xylella fastidiosa subsp. multiplex	XYL1752	GCF_009669505	NZ_VDCK01000223.1	257	1	278	Rattus norvegicus X BAC CH230-95I19 (Children's Hospital Oakland Research Institute) complete sequence	Animalia
PRJNA544690	SAMN11891208	Xylella fastidiosa subsp. multiplex	XYL1752	GCF_009669505	NZ_VDCK01000225.1	257	1	278		No Hits
PRJNA544690	SAMN11891208	Xylella fastidiosa subsp. multiplex	XYL1752	GCF_009669505	NZ_VDCK01000231.1	264	1	285	MAG: Afipia sp. isolate bin_010 chromosome, complete genome	Other bacteria
PRJNA544690	SAMN11891224	Xylella fastidiosa subsp. multiplex	XF3348	GCF_009669515	NZ_VDCL01000034.1	209	1	230	PREDICTED: Rattus norvegicus RAB14, member RAS oncogene family (Rab14), transcript variant X2, mRNA	Animalia
PRJNA544690	SAMN11891224	Xylella fastidiosa subsp. multiplex	XF3348	GCF_009669515	NZ_VDCL01000049.1	211	1	232	PREDICTED: Rattus norvegicus calnexin (Canx), transcript variant X2, mRNA	Animalia
PRJNA544690	SAMN11891224	Xylella fastidiosa subsp. multiplex	XF3348	GCF_009669515	NZ_VDCL01000053.1	211	1	232	Rattus norvegicus TL0AEA6YN06 mRNA sequence	Mitochondria
PRJNA544690	SAMN11891224	Xylella fastidiosa subsp. multiplex	XF3348	GCF_009669515	NZ_VDCL01000063.1	213	1	234		No Hits
PRJNA544690	SAMN11891224	Xylella fastidiosa subsp. multiplex	XF3348	GCF_009669515	NZ_VDCL01000064.1	213	1	234	Lactiplantibacillus plantarum strain GX17 isolate faeces chromosome, complete genome	Other bacteria
PRJNA544690	SAMN11891224	Xylella fastidiosa subsp. multiplex	XF3348	GCF_009669515	NZ_VDCL01000070.1	214	1	235	Rhizorhabdus phycosphaerae strain MK52 chromosome, complete genome	Other bacteria
PRJNA544690	SAMN11891224	Xylella fastidiosa subsp. multiplex	XF3348	GCF_009669515	NZ_VDCL01000075.1	167	1	236	Uncultured organism clone KBTEX_269 genomic sequence	Animalia
PRJNA544690	SAMN11891224	Xylella fastidiosa subsp. multiplex	XF3348	GCF_009669515	NZ_VDCL01000078.1	215	1	236	Xylella fastidiosa subsp. multiplex strain XYL1752/17 chromosome, complete genome	Xylella
PRJNA544690	SAMN11891224	Xylella fastidiosa subsp. multiplex	XF3348	GCF_009669515	NZ_VDCL01000080.1	216	1	237	Aeromonas media strain FiBL-4043 chromosome, complete genome	Other bacteria
PRJNA544690	SAMN11891224	Xylella fastidiosa subsp. multiplex	XF3348	GCF_009669515	NZ_VDCL01000081.1	216	1	237		No Hits
PRJNA544690	SAMN11891224	Xylella fastidiosa subsp. multiplex	XF3348	GCF_009669515	NZ_VDCL01000083.1	216	1	237		No Hits
PRJNA544690	SAMN11891224	Xylella fastidiosa subsp. multiplex	XF3348	GCF_009669515	NZ_VDCL01000091.1	217	1	238		No Hits
PRJNA544690	SAMN11891224	Xylella fastidiosa subsp. multiplex	XF3348	GCF_009669515	NZ_VDCL01000093.1	218	1	239	Cutibacterium acnes strain EASDk81A chromosome, complete genome	Other bacteria
PRJNA544690	SAMN11891224	Xylella fastidiosa subsp. multiplex	XF3348	GCF_009669515	NZ_VDCL01000094.1	218	1	239	Pseudomonas kuykendallii strain S2 009 000 R2 77 rod shape-determining protein (mreB) gene, complete cds	Other bacteria
PRJNA544690	SAMN11891224	Xylella fastidiosa subsp. multiplex	XF3348	GCF_009669515	NZ_VDCL01000096.1	218	1	239	Microcella daejeonensis strain MMS21-STM26 chromosome, complete genome	Other bacteria
PRJNA544690	SAMN11891224	Xylella fastidiosa subsp. multiplex	XF3348	GCF_009669515	NZ_VDCL01000098.1	218	1	239		No Hits
PRJNA544690	SAMN11891224	Xylella fastidiosa subsp. multiplex	XF3348	GCF_009669515	NZ_VDCL01000099.1	219	1	240	Cutibacterium acnes subsp. acnes strain CCSM0331 chromosome, complete genome	Other bacteria
PRJNA544690	SAMN11891224	Xylella fastidiosa subsp. multiplex	XF3348	GCF_009669515	NZ_VDCL01000101.1	219	1	240	Xylella fastidiosa subsp. multiplex strain XYL1752/17 chromosome, complete genome	Xylella
PRJNA544690	SAMN11891224	Xylella fastidiosa subsp. multiplex	XF3348	GCF_009669515	NZ_VDCL01000103.1	220	1	241	Lactiplantibacillus plantarum strain CXG9 chromosome, complete genome	Other bacteria
PRJNA544690	SAMN11891224	Xylella fastidiosa subsp. multiplex	XF3348	GCF_009669515	NZ_VDCL01000115.1	222	1	243		No Hits
PRJNA544690	SAMN11891224	Xylella fastidiosa subsp. multiplex	XF3348	GCF_009669515	NZ_VDCL01000116.1	222	1	243	Lactiplantibacillus plantarum strain WHH1701 chromosome, complete genome	Other bacteria
PRJNA544690	SAMN11891224	Xylella fastidiosa subsp. multiplex	XF3348	GCF_009669515	NZ_VDCL01000121.1	223	1	244		No Hits
PRJNA544690	SAMN11891224	Xylella fastidiosa subsp. multiplex	XF3348	GCF_009669515	NZ_VDCL01000122.1	223	1	244	Pseudomonas sp. CW003PS chromosome, complete genome	Other bacteria
PRJNA544690	SAMN11891224	Xylella fastidiosa subsp. multiplex	XF3348	GCF_009669515	NZ_VDCL01000128.1	224	1	245		No Hits
PRJNA544690	SAMN11891224	Xylella fastidiosa subsp. multiplex	XF3348	GCF_009669515	NZ_VDCL01000129.1	224	1	245		No Hits
PRJNA544690	SAMN11891224	Xylella fastidiosa subsp. multiplex	XF3348	GCF_009669515	NZ_VDCL01000132.1	225	1	246	Rattus norvegicus strain L4 mitochondrion, complete genome	Mitochondria
PRJNA544690	SAMN11891224	Xylella fastidiosa subsp. multiplex	XF3348	GCF_009669515	NZ_VDCL01000133.1	225	1	246		No Hits
PRJNA544690	SAMN11891224	Xylella fastidiosa subsp. multiplex	XF3348	GCF_009669515	NZ_VDCL01000135.1	225	1	246	Leclercia sp. G3L chromosome, complete genome	Other bacteria
PRJNA544690	SAMN11891224	Xylella fastidiosa subsp. multiplex	XF3348	GCF_009669515	NZ_VDCL01000136.1	225	1	246	Sphingomonas nostoxanthinifaciens strain AK-PDB1-5 chromosome, complete genome	Other bacteria
PRJNA544690	SAMN11891224	Xylella fastidiosa subsp. multiplex	XF3348	GCF_009669515	NZ_VDCL01000137.1	225	1	246	Lactiplantibacillus plantarum strain AUSA004 chromosome, complete genome	Other bacteria
PRJNA544690	SAMN11891224	Xylella fastidiosa subsp. multiplex	XF3348	GCF_009669515	NZ_VDCL01000138.1	226	1	247		No Hits
PRJNA544690	SAMN11891224	Xylella fastidiosa subsp. multiplex	XF3348	GCF_009669515	NZ_VDCL01000148.1	228	1	249	Sphingomonas koreensis strain ABOJV, complete sequence	Other bacteria
PRJNA544690	SAMN11891224	Xylella fastidiosa subsp. multiplex	XF3348	GCF_009669515	NZ_VDCL01000149.1	229	1	250	Rattus norvegicus glucosidase II alpha subunit (Ganab), transcript variant 1, mRNA	Animalia
PRJNA544690	SAMN11891224	Xylella fastidiosa subsp. multiplex	XF3348	GCF_009669515	NZ_VDCL01000150.1	229	1	250		No Hits
PRJNA544690	SAMN11891224	Xylella fastidiosa subsp. multiplex	XF3348	GCF_009669515	NZ_VDCL01000151.1	229	1	250		No Hits
PRJNA544690	SAMN11891224	Xylella fastidiosa subsp. multiplex	XF3348	GCF_009669515	NZ_VDCL01000152.1	229	1	250	Cutibacterium acnes SZ2 DNA, complete genome	Other bacteria
PRJNA544690	SAMN11891224	Xylella fastidiosa subsp. multiplex	XF3348	GCF_009669515	NZ_VDCL01000156.1	231	1	252	Marinobacter sp. LQ44 chromosome, complete genome	Other bacteria
PRJNA544690	SAMN11891224	Xylella fastidiosa subsp. multiplex	XF3348	GCF_009669515	NZ_VDCL01000163.1	234	1	255	Cutibacterium acnes strain CBS-BPNBT19329 chromosome, complete genome	Other bacteria
PRJNA544690	SAMN11891224	Xylella fastidiosa subsp. multiplex	XF3348	GCF_009669515	NZ_VDCL01000164.1	235	1	256		No Hits
PRJNA544690	SAMN11891224	Xylella fastidiosa subsp. multiplex	XF3348	GCF_009669515	NZ_VDCL01000165.1	235	1	256		No Hits
PRJNA544690	SAMN11891224	Xylella fastidiosa subsp. multiplex	XF3348	GCF_009669515	NZ_VDCL01000173.1	236	1	257		No Hits
PRJNA544690	SAMN11891224	Xylella fastidiosa subsp. multiplex	XF3348	GCF_009669515	NZ_VDCL01000174.1	236	1	257	Lactiplantibacillus plantarum strain LS/07 chromosome, complete genome	Other bacteria
PRJNA544690	SAMN11891224	Xylella fastidiosa subsp. multiplex	XF3348	GCF_009669515	NZ_VDCL01000178.1	239	1	260	Cutibacterium acnes strain EASDk81A chromosome, complete genome	Other bacteria
PRJNA544690	SAMN11891224	Xylella fastidiosa subsp. multiplex	XF3348	GCF_009669515	NZ_VDCL01000183.1	241	1	262	Acinetobacter schindleri strain H4-3-C1 chromosome, complete genome	Other bacteria
PRJNA544690	SAMN11891224	Xylella fastidiosa subsp. multiplex	XF3348	GCF_009669515	NZ_VDCL01000184.1	241	1	262	PREDICTED: Rattus norvegicus 28S ribosomal RNA (LOC120093067), rRNA	rRNA
PRJNA544690	SAMN11891224	Xylella fastidiosa subsp. multiplex	XF3348	GCF_009669515	NZ_VDCL01000187.1	243	1	264		No Hits
PRJNA544690	SAMN11891224	Xylella fastidiosa subsp. multiplex	XF3348	GCF_009669515	NZ_VDCL01000188.1	243	1	264		No Hits
PRJNA544690	SAMN11891224	Xylella fastidiosa subsp. multiplex	XF3348	GCF_009669515	NZ_VDCL01000189.1	243	1	264	Cutibacterium acnes strain EASDk81A chromosome, complete genome	Other bacteria
PRJNA544690	SAMN11891224	Xylella fastidiosa subsp. multiplex	XF3348	GCF_009669515	NZ_VDCL01000196.1	247	1	268	Lactiplantibacillus plantarum strain GX17 isolate faeces chromosome, complete genome	Other bacteria
PRJNA544690	SAMN11891224	Xylella fastidiosa subsp. multiplex	XF3348	GCF_009669515	NZ_VDCL01000200.1	250	1	271	Klebsiella pneumoniae strain KP13_UID2108280009 chromosome, complete genome	Other bacteria
PRJNA544690	SAMN11891224	Xylella fastidiosa subsp. multiplex	XF3348	GCF_009669515	NZ_VDCL01000201.1	251	1	272		No Hits
PRJNA544690	SAMN11891224	Xylella fastidiosa subsp. multiplex	XF3348	GCF_009669515	NZ_VDCL01000203.1	251	1	272		No Hits
PRJNA544690	SAMN11891224	Xylella fastidiosa subsp. multiplex	XF3348	GCF_009669515	NZ_VDCL01000205.1	252	1	273		No Hits
PRJNA544690	SAMN11891224	Xylella fastidiosa subsp. multiplex	XF3348	GCF_009669515	NZ_VDCL01000210.1	255	1	276	Stenotrophomonas rhizophila strain QL-P4, complete genome	Other bacteria
PRJNA544690	SAMN11891224	Xylella fastidiosa subsp. multiplex	XF3348	GCF_009669515	NZ_VDCL01000211.1	256	1	277		No Hits
PRJNA544690	SAMN11891224	Xylella fastidiosa subsp. multiplex	XF3348	GCF_009669515	NZ_VDCL01000214.1	259	1	280	Massilia varians N-3 DNA, complete genome	Other bacteria
PRJNA544690	SAMN11891224	Xylella fastidiosa subsp. multiplex	XF3348	GCF_009669515	NZ_VDCL01000224.1	269	1	290	Rattus norvegicus UChA lineage NADH dehydrogenase subunit 4 (Nd4) gene, complete cds; mitochondrial	Mitochondria
PRJNA544690	SAMN11849688	Xylella fastidiosa subsp. multiplex	IVIA6586-2	GCF_009669335	NZ_VDCM01000017.1	208	1	229	Cutibacterium acnes strain W81 chromosome, complete genome	Other bacteria
PRJNA544690	SAMN11849688	Xylella fastidiosa subsp. multiplex	IVIA6586-2	GCF_009669335	NZ_VDCM01000020.1	209	1	230	Trichoderma atroviride uncharacterized protein (TrAtP1_006085), mRNA	Mitochondria
PRJNA544690	SAMN11849688	Xylella fastidiosa subsp. multiplex	IVIA6586-2	GCF_009669335	NZ_VDCM01000023.1	210	1	231	Staphylococcus saprophyticus strain Colony294 chromosome	Other bacteria
PRJNA544690	SAMN11849688	Xylella fastidiosa subsp. multiplex	IVIA6586-2	GCF_009669335	NZ_VDCM01000027.1	210	1	231		No Hits
PRJNA544690	SAMN11849688	Xylella fastidiosa subsp. multiplex	IVIA6586-2	GCF_009669335	NZ_VDCM01000028.1	210	1	231		No Hits
PRJNA544690	SAMN11849688	Xylella fastidiosa subsp. multiplex	IVIA6586-2	GCF_009669335	NZ_VDCM01000034.1	211	1	232	Lactiplantibacillus plantarum strain GX17 isolate faeces chromosome, complete genome	Other bacteria
PRJNA544690	SAMN11849688	Xylella fastidiosa subsp. multiplex	IVIA6586-2	GCF_009669335	NZ_VDCM01000035.1	211	1	232	Conexibacter sp. DBS9H8 chromosome, complete genome	Other bacteria
PRJNA544690	SAMN11849688	Xylella fastidiosa subsp. multiplex	IVIA6586-2	GCF_009669335	NZ_VDCM01000036.1	211	1	232		No Hits
PRJNA544690	SAMN11849688	Xylella fastidiosa subsp. multiplex	IVIA6586-2	GCF_009669335	NZ_VDCM01000046.1	213	1	234	Sphingomonas glaciei strain S8-45 chromosome, complete genome	Other bacteria
PRJNA544690	SAMN11849688	Xylella fastidiosa subsp. multiplex	IVIA6586-2	GCF_009669335	NZ_VDCM01000047.1	213	1	234	PREDICTED: Rattus norvegicus bridging integrator 1 (Bin1), transcript variant X21, mRNA	Animalia
PRJNA544690	SAMN11849688	Xylella fastidiosa subsp. multiplex	IVIA6586-2	GCF_009669335	NZ_VDCM01000054.1	214	1	235		No Hits
PRJNA544690	SAMN11849688	Xylella fastidiosa subsp. multiplex	IVIA6586-2	GCF_009669335	NZ_VDCM01000059.1	215	1	236	Cutibacterium acnes strain W81 chromosome, complete genome	Other bacteria
PRJNA544690	SAMN11849688	Xylella fastidiosa subsp. multiplex	IVIA6586-2	GCF_009669335	NZ_VDCM01000063.1	216	1	237		No Hits
PRJNA544690	SAMN11849688	Xylella fastidiosa subsp. multiplex	IVIA6586-2	GCF_009669335	NZ_VDCM01000064.1	216	1	237	Lactiplantibacillus plantarum strain MRD5401 chromosome	Other bacteria
PRJNA544690	SAMN11849688	Xylella fastidiosa subsp. multiplex	IVIA6586-2	GCF_009669335	NZ_VDCM01000067.1	217	1	238	Lactiplantibacillus plantarum strain MRD5401 chromosome	Other bacteria
PRJNA544690	SAMN11849688	Xylella fastidiosa subsp. multiplex	IVIA6586-2	GCF_009669335	NZ_VDCM01000071.1	218	1	239	Coliphage ID34, complete genome	Other bacteria
PRJNA544690	SAMN11849688	Xylella fastidiosa subsp. multiplex	IVIA6586-2	GCF_009669335	NZ_VDCM01000072.1	219	1	240		No Hits
PRJNA544690	SAMN11849688	Xylella fastidiosa subsp. multiplex	IVIA6586-2	GCF_009669335	NZ_VDCM01000073.1	219	1	240	Achromobacter sp. MFA1 R4 genome assembly, chromosome: I	Other bacteria
PRJNA544690	SAMN11849688	Xylella fastidiosa subsp. multiplex	IVIA6586-2	GCF_009669335	NZ_VDCM01000075.1	220	1	241	Lactiplantibacillus plantarum strain WHH1701 chromosome, complete genome	Other bacteria
PRJNA544690	SAMN11849688	Xylella fastidiosa subsp. multiplex	IVIA6586-2	GCF_009669335	NZ_VDCM01000076.1	220	1	241		No Hits
PRJNA544690	SAMN11849688	Xylella fastidiosa subsp. multiplex	IVIA6586-2	GCF_009669335	NZ_VDCM01000077.1	220	1	241	Lactiplantibacillus plantarum strain AUSA004 chromosome, complete genome	Other bacteria
PRJNA544690	SAMN11849688	Xylella fastidiosa subsp. multiplex	IVIA6586-2	GCF_009669335	NZ_VDCM01000089.1	223	1	244		No Hits
PRJNA544690	SAMN11849688	Xylella fastidiosa subsp. multiplex	IVIA6586-2	GCF_009669335	NZ_VDCM01000091.1	223	1	244	Cutibacterium acnes strain EASDk81A chromosome, complete genome	Other bacteria
PRJNA544690	SAMN11849688	Xylella fastidiosa subsp. multiplex	IVIA6586-2	GCF_009669335	NZ_VDCM01000092.1	223	1	244		No Hits
PRJNA544690	SAMN11849688	Xylella fastidiosa subsp. multiplex	IVIA6586-2	GCF_009669335	NZ_VDCM01000095.1	224	1	245	Pseudomonas sp. BJP69 chromosome, complete genome	Other bacteria
PRJNA544690	SAMN11849688	Xylella fastidiosa subsp. multiplex	IVIA6586-2	GCF_009669335	NZ_VDCM01000098.1	226	1	247	Bradyrhizobium zhanjiangense strain CCBAU 51778 chromosome, complete genome	Other bacteria
PRJNA544690	SAMN11849688	Xylella fastidiosa subsp. multiplex	IVIA6586-2	GCF_009669335	NZ_VDCM01000101.1	227	1	248	Sphingobium yanoikuyae strain HAMBI_1842 chromosome, complete genome	Other bacteria
PRJNA544690	SAMN11849688	Xylella fastidiosa subsp. multiplex	IVIA6586-2	GCF_009669335	NZ_VDCM01000106.1	229	1	250		No Hits
PRJNA544690	SAMN11849688	Xylella fastidiosa subsp. multiplex	IVIA6586-2	GCF_009669335	NZ_VDCM01000107.1	229	1	250		No Hits
PRJNA544690	SAMN11849688	Xylella fastidiosa subsp. multiplex	IVIA6586-2	GCF_009669335	NZ_VDCM01000108.1	230	1	251		No Hits
PRJNA544690	SAMN11849688	Xylella fastidiosa subsp. multiplex	IVIA6586-2	GCF_009669335	NZ_VDCM01000111.1	232	1	253	Lactiplantibacillus plantarum strain GX17 isolate faeces chromosome, complete genome	Other bacteria
PRJNA544690	SAMN11849688	Xylella fastidiosa subsp. multiplex	IVIA6586-2	GCF_009669335	NZ_VDCM01000113.1	233	1	254		No Hits
PRJNA544690	SAMN11849688	Xylella fastidiosa subsp. multiplex	IVIA6586-2	GCF_009669335	NZ_VDCM01000114.1	234	1	255		No Hits
PRJNA544690	SAMN11849688	Xylella fastidiosa subsp. multiplex	IVIA6586-2	GCF_009669335	NZ_VDCM01000115.1	234	1	255	Mus musculus clone BAC JH_40 45S ribosomal RNA and 18S ribosomal RNA genes, partial sequence; internal transcribed spacer 1, 5.8S ribosomal RNA gene, internal transcribed spacer 2, 28S ribosomal RNA gene, 3' and 5' external transcribed spacers, complete sequence; and 18S ribosomal RNA gene, partial sequence	rRNA
PRJNA544690	SAMN11849688	Xylella fastidiosa subsp. multiplex	IVIA6586-2	GCF_009669335	NZ_VDCM01000116.1	235	1	256	Achromobacter xylosoxidans strain FDAARGOS_147, complete genome	Other bacteria
PRJNA544690	SAMN11849688	Xylella fastidiosa subsp. multiplex	IVIA6586-2	GCF_009669335	NZ_VDCM01000119.1	235	1	256	Pseudonocardia broussonetiae strain Gen 01 chromosome, complete genome	Other bacteria
PRJNA544690	SAMN11849688	Xylella fastidiosa subsp. multiplex	IVIA6586-2	GCF_009669335	NZ_VDCM01000121.1	236	1	257	Lactiplantibacillus plantarum strain WHH1701 chromosome, complete genome	Other bacteria
PRJNA544690	SAMN11849688	Xylella fastidiosa subsp. multiplex	IVIA6586-2	GCF_009669335	NZ_VDCM01000123.1	237	1	258		No Hits
PRJNA544690	SAMN11849688	Xylella fastidiosa subsp. multiplex	IVIA6586-2	GCF_009669335	NZ_VDCM01000124.1	237	1	258	Agrobacterium tumefaciens strain CFBP6624 chromosome circular, complete sequence	Other bacteria
PRJNA544690	SAMN11849688	Xylella fastidiosa subsp. multiplex	IVIA6586-2	GCF_009669335	NZ_VDCM01000128.1	240	1	261		No Hits
PRJNA544690	SAMN11849688	Xylella fastidiosa subsp. multiplex	IVIA6586-2	GCF_009669335	NZ_VDCM01000131.1	242	1	263	MAG: uncultured Alphaproteobacteria bacterium isolate MFD03726.bin.c.12 genome assembly, chromosome: 1	Other bacteria
PRJNA544690	SAMN11849688	Xylella fastidiosa subsp. multiplex	IVIA6586-2	GCF_009669335	NZ_VDCM01000133.1	244	1	265	Rattus norvegicus dipeptidylpeptidase 7 (Dpp7), mRNA	Animalia
PRJNA544690	SAMN11849688	Xylella fastidiosa subsp. multiplex	IVIA6586-2	GCF_009669335	NZ_VDCM01000137.1	247	1	268	Variovorax sp. UC122_21 chromosome 1, complete sequence	Other bacteria
PRJNA544690	SAMN11849688	Xylella fastidiosa subsp. multiplex	IVIA6586-2	GCF_009669335	NZ_VDCM01000138.1	249	1	270		No Hits
PRJNA544690	SAMN11849688	Xylella fastidiosa subsp. multiplex	IVIA6586-2	GCF_009669335	NZ_VDCM01000139.1	249	1	270	Variovorax sp. UC122_21 chromosome 2, complete sequence	Other bacteria
PRJNA544690	SAMN11849688	Xylella fastidiosa subsp. multiplex	IVIA6586-2	GCF_009669335	NZ_VDCM01000143.1	250	1	271	Cutibacterium acnes strain W81 chromosome, complete genome	Other bacteria
PRJNA544690	SAMN11849688	Xylella fastidiosa subsp. multiplex	IVIA6586-2	GCF_009669335	NZ_VDCM01000144.1	250	1	271	Prevotella intermedia strain KCOM 1944 chromosome 2, complete sequence	Other bacteria
PRJNA544690	SAMN11849688	Xylella fastidiosa subsp. multiplex	IVIA6586-2	GCF_009669335	NZ_VDCM01000145.1	252	1	273	Human DNA sequence from clone RP4-694A7 on chromosome 1p31.2-32.1, complete sequence	Animalia
PRJNA544690	SAMN11849688	Xylella fastidiosa subsp. multiplex	IVIA6586-2	GCF_009669335	NZ_VDCM01000146.1	252	1	273		No Hits
PRJNA544690	SAMN11849688	Xylella fastidiosa subsp. multiplex	IVIA6586-2	GCF_009669335	NZ_VDCM01000150.1	253	1	274	Mus musculus chromosome 10, clone RP23-107I8, complete sequence	Animalia
PRJNA544690	SAMN11849688	Xylella fastidiosa subsp. multiplex	IVIA6586-2	GCF_009669335	NZ_VDCM01000153.1	254	1	275	Kocuria turfanensis strain HO-9042 plasmid unnamed1 sequence	Other bacteria
PRJNA544690	SAMN11849688	Xylella fastidiosa subsp. multiplex	IVIA6586-2	GCF_009669335	NZ_VDCM01000155.1	255	1	276	Lactiplantibacillus plantarum strain LS/07 plasmid pLS07_1, complete sequence	Other bacteria
PRJNA544690	SAMN11849688	Xylella fastidiosa subsp. multiplex	IVIA6586-2	GCF_009669335	NZ_VDCM01000156.1	256	1	277		No Hits
PRJNA544690	SAMN11849688	Xylella fastidiosa subsp. multiplex	IVIA6586-2	GCF_009669335	NZ_VDCM01000157.1	256	1	277		No Hits
PRJNA544690	SAMN11849688	Xylella fastidiosa subsp. multiplex	IVIA6586-2	GCF_009669335	NZ_VDCM01000161.1	259	1	280	Rattus norvegicus isolate 62 mitochondrion, complete genome	Mitochondria
PRJNA544690	SAMN11849688	Xylella fastidiosa subsp. multiplex	IVIA6586-2	GCF_009669335	NZ_VDCM01000223.1	377	1	398	Mus musculus domesticus strain STLT isolate IS3782 mitochondrion, complete genome	Mitochondria
PRJNA545878	SAMN11936022	Xylella fastidiosa subsp. multiplex	RAAR6 Butte	GCF_009695485	NZ_VDDE01000041.1	325	1	346	Mus musculus chromosome 5, clone RP24-228K8, complete sequence	Animalia
